# Supplementary material for: Genome-wide comparative analysis of DNA methylation between soybean cytoplasmic male-sterile line NJCMS5A and its maintainer NJCMS5B
Source: BMC Genomics. 2017 Aug 10;18:596. doi: 10.1186/s12864-017-3962-5 (PMC5557475; doi:10.1186/s12864-017-3962-5)
Supplement: Supplementary file 3 — Gene expression level of transcriptome data. (XLS 8687 kb) [file 12864_2017_3962_MOESM3_ESM.xls]

## Sheet: rpkm
Gene expression level of transcriptome data
geneID	NJCMS5A_1	NJCMS5A_2	NJCMS5A_3	NJCMS5B_1	NJCMS5B_2	NJCMS5B_3
Glyma.20G073300	0	0	0	0	0	0
Glyma.17G174600	0.613383	0.574028	0.385291	0.451955	0.311622	0.583508
Glyma.03G248600	50.879	58.1756	55.2468	58.1775	48.5352	49.0316
Glyma.01G089100	31.8806	28.5579	27.8373	34.4051	26.41	28.1543
Glyma.07G243200	2.09846	1.73278	2.88609	1.85695	2.34123	2.08758
Glyma.12G131700	69.7071	61.6843	74.9318	58.2156	60.5034	62.8609
Glyma.08G047100	8.31634	9.35966	9.39777	7.3442	9.27019	9.38497
Glyma.09G189200	20.9223	17.7395	32.5608	17.3148	29.7309	24.0342
Glyma.05G243100	3.082	3.49942	2.15103	3.1649	2.15969	2.77088
Glyma.09G073200	0.996931	0.916442	2.17813	0.83836	2.73059	1.26756
Glyma.01G107900	15.6248	14.5368	17.2504	13.3249	14.9476	17.9962
Glyma.12G054200	12.1387	8.18728	8.8771	4.48598	2.64113	3.70778
Glyma.14G065700	10.7453	13.614	16.1094	10.0409	11.5541	8.76641
Glyma.11G111300	6.64294	6.67786	5.97201	6.89797	5.21656	6.02959
Glyma.04G117600	0.466414	0.515299	0.366217	0.443006	0.444293	0.446779
Glyma.08G124600	219.269	250.701	196.239	254.218	187.609	215.009
Glyma.17G139900	0	0	0	0	0	0
Glyma.17G251800	188.749	104.052	144.803	204.657	133.234	167.523
Novel00040	0.408793	0.359676	0.230443	0.289623	0.319511	0.29914
Glyma.19G146600	0.954479	0.638028	0.570997	0.753517	0.935187	0.864753
Glyma.12G133700	35.4715	51.4382	33.2811	40.4935	33.1974	31.6564
Glyma.03G012500	0	0	0	0	0	0
Glyma.08G324600	1.7735	1.28365	2.07511	1.79359	2.49101	1.89296
Glyma.09G101600	0	0	0.110964	0	0.32309	0
Glyma.07G229900	0	0	0	0	0	0
Glyma.09G134400	0.659456	0.623379	0.721766	0.855852	0.822344	0.760409
Glyma.08G152300	6.68645	4.12013	9.72229	6.50055	6.29069	6.54402
Glyma.01G018000	37.7763	69.5665	41.726	79.2677	31.9307	48.7253
Glyma.10G033900	20.1211	18.529	20.6243	18.1902	20.5703	20.8755
Glyma.10G134800	0.240892	0.125242	0.0840634	0.554672	0.203971	0.636554
Glyma.12G101500	4.2999	4.05196	3.77007	4.48013	4.45095	4.63019
Glyma.19G041500	0	0.142028	0	0	0	0
Glyma.01G229500	14.9052	17.5274	14.1065	14.5188	13.9026	15.7272
Glyma.03G064500	2.322	2.5565	2.7169	2.26444	3.46961	2.59872
Glyma.06G126700	16.169	19.3936	14.5965	17.9176	17.9494	18.2093
Glyma.02G029700	0	0	0	0	0.179494	0
Glyma.19G169200	0.579749	0.827622	0.761247	0.850726	0.888597	0.903608
Glyma.03G252200	10.2268	8.12633	11.5694	7.87277	9.61577	9.84166
Glyma.15G230200	0	0	0	0	0	0
Glyma.05G122900	8.69569	7.98981	9.93112	5.184	3.85549	4.57894
Glyma.02G220600	3.43257	3.60262	4.1645	3.75243	3.81371	5.45926
Glyma.08G244300	0	0	0	0	0	0
Glyma.15G015600	134.67	152.766	108.501	132.988	132.652	117.079
Glyma.13G358000	4.45706	2.47599	2.87636	2.53053	3.22594	3.74306
Glyma.10G032000	3.75353	2.97372	4.04653	3.51885	5.08517	4.88848
Glyma.06G203900	0.33542	0.566762	0.241416	0.772329	0.447316	0.398854
Glyma.20G213900	0.617833	0.571054	0.790545	0.505815	0.488262	0.290242
Glyma.16G197900	8.70248	8.16259	7.69755	8.44054	7.68746	8.74793
Glyma.04G052100	0.361997	0.250941	0.833744	0.733501	0.980844	0.688731
Glyma.08G129000	1.60119	1.25688	1.84063	1.041	2.05759	1.72564
Glyma.04G032100	40.0833	37.8356	34.6388	43.2491	30.3906	32.7769
Glyma.09G050800	164.049	168.505	129.644	170.103	125.522	137.438
Glyma.12G057100	21.9754	16.1004	22.0591	18.9168	18.9226	23.1154
Glyma.17G172200	0	0	0	0	0	0
Glyma.18G212900	14.413	13.9054	16.7223	13.0353	13.7766	13.5461
Glyma.03G055200	3.48239	2.16431	3.26857	3.76038	3.09099	3.80779
Glyma.16G198600	40.4473	33.4442	42.9143	31.4144	36.1184	35.8053
Glyma.13G289200	0	0	0	0	0	0
Glyma.15G244000	0.460037	0.287014	0.529775	0.50845	0.514177	0.583508
Glyma.15G165500	11.302	10.8347	9.57078	11.138	9.25808	9.00385
Glyma.12G002500	19.6894	17.1534	17.3702	16.7898	14.9871	14.9128
Glyma.01G184300	8.75652	6.93862	11.2381	5.78155	10.3713	9.61801
Glyma.06G112700	11.0004	8.65782	20.2967	10.1877	14.2649	11.8201
Glyma.11G104200	13.8451	16.9229	14.3504	14.1029	15.698	12.9866
Glyma.08G143600	12.8759	13.3886	15.0426	14.2652	12.6088	11.9332
Glyma.01G171200	0.687193	0.657393	0.3741	3.82287	7.541	6.85683
Glyma.06G118400	1.98117	1.15879	1.16667	1.36854	1.38395	1.17792
Glyma.11G217500	15.8469	15.8177	15.8347	16.5362	16.571	16.7501
Glyma.04G211500	0.779357	0.636737	0.466234	0.666539	0.67876	0.470729
Glyma.17G126400	11.34	14.3722	10.0331	11.1126	9.7765	9.80697
Glyma.12G062600	13.4269	16.9666	13.0792	13.7998	11.5196	13.5343
Glyma.10G056700	10.4841	7.48732	9.10626	8.9664	8.83815	7.30654
Glyma.18G035600	5.50346	4.87482	3.62766	5.25659	4.7635	6.03258
Glyma.13G112800	2.32754	2.97874	1.87439	2.63844	1.8192	2.4602
Glyma.04G048800	0.497952	0.536273	0.633015	1.49054	1.3191	2.01134
Glyma.12G010000	17.3569	19.2512	18.494	17.7269	18.6745	18.5092
Glyma.09G050200	0.988067	2.21828	0.96388	2.85421	0.798598	1.04438
Glyma.17G108700	1.82646	1.50729	1.91212	1.3618	1.3845	1.89991
Glyma.01G047100	28.4119	29.0586	25.0439	32.9249	23.2595	28.3974
Glyma.17G124300	3.83307	3.83407	3.9256	2.78208	3.55602	3.85336
Glyma.10G195900	25.3831	23.8705	29.6636	20.7206	27.9905	26.3445
Glyma.12G152200	0	0	0	0	0	0
Glyma.01G154200	38.1753	30.1219	40.3184	31.6445	34.3397	31.3314
Glyma.14G107100	13.6967	14.8937	13.7767	15.9956	17.8282	16.2751
Glyma.04G043300	7.74865	6.82588	7.78866	6.54398	8.76256	8.59843
Glyma.11G028800	0.0443113	0	0	0	0	0
Glyma.10G202400	70.8838	65.4969	59.4338	64.7861	74.079	68.378
Glyma.13G024200	41.3245	6.99768	13.5402	50.845	6.30367	10.1141
Glyma.05G161600	39.335	63.4952	34.3371	74.193	48.0447	40.8923
Glyma.13G177600	0.362437	0.209372	0.295116	0.185453	0.122755	0.681055
Glyma.12G046500	0.191707	0.177192	0.178398	0.215805	0.238075	0.135089
Glyma.02G039700	240.837	240.911	174.02	186.173	208.219	199.468
Glyma.14G019200	2.84739	2.7795	2.98093	3.3183	3.77883	4.23811
Glyma.12G138000	0.148866	0	0	0.27422	0	0
Glyma.09G146500	37.2606	24.2809	37.5845	25.2286	29.6876	31.0064
Glyma.05G160000	2.47554	2.36819	2.56054	2.23444	2.56564	2.65849
Glyma.17G217000	3.02836	7.44298	3.56669	7.32168	3.88127	4.98331
Glyma.16G157500	0.210303	1.09339	0.366944	0.839346	0.213684	0.296385
Glyma.13G333700	9.81413	9.52461	11.1306	7.08063	7.64513	8.47168
Glyma.20G173500	0	0	0	0	0	0
Glyma.08G022600	16.0002	16.1108	13.199	14.8765	13.5307	15.36
Glyma.10G070800	0	0.246012	0	0	0	0
Glyma.16G153200	58.1892	54.1983	63.4332	56.2759	61.2451	58.0943
Glyma.05G049900	0.883272	12.0478	7.01682	2.24914	0.686302	0.713939
Glyma.06G089800	51.5408	61.1995	46.6907	51.5611	38.9452	39.054
Glyma.06G197100	0.378545	0.354257	0.475559	0.174326	0.50002	0.560168
Glyma.12G106500	0	0	0	0	0	0
Glyma.20G005900	1.93611	2.68428	2.62307	1.36364	1.69722	1.8057
Glyma.08G042500	40.3044	35.343	41.8058	38.8323	34.3472	35.1414
Glyma.16G180900	0.0986896	0.282204	0.103318	0.181792	0.150414	0.104314
Glyma.17G109900	0	0	0	0	0	0.0848739
Glyma.06G315100	2.13979	2.6078	1.58978	3.74031	1.83521	1.73887
Glyma.19G184700	0.194839	0	0	0.358906	0.593915	0.411888
Glyma.12G048400	0.447604	0.744685	0.656036	0.618385	0.31836	0.283869
Glyma.20G236900	77.2863	48.2184	76.1224	51.1355	52.2457	57.0171
Glyma.02G303100	3.18649	1.9764	2.86773	2.62592	1.81766	2.71811
Glyma.19G049100	11.6737	10.7105	10.7834	10.7146	11.5331	11.5705
Glyma.10G182600	47.0189	39.715	43.0157	46.427	49.0661	47.5347
Glyma.02G062800	13.5898	14.1935	13.9334	13.6612	13.3602	12.4788
Glyma.08G264600	0	0	0	0	0	0
Glyma.11G181300	6.35625	6.86688	6.30869	5.20805	7.12945	5.5406
Glyma.18G150600	0.560364	0.502309	0.748479	0.373736	0.628274	0.816968
Glyma.07G113100	0	0	0.034418	0	0	0
Glyma.06G056200	30.1628	21.7496	31.5184	23.3151	26.294	23.1218
Glyma.04G162200	0.363986	0.151392	0.304845	0.955438	0.924593	1.59663
Glyma.13G199200	0.132491	0	0	0.122028	0	0.140042
Glyma.20G033900	84.1736	70.63	104.055	90.0291	138.086	136.962
Glyma.04G125800	32.3138	28.781	31.9524	28.3926	28.1237	28.7479
Glyma.05G195600	6.34571	5.67863	5.5965	6.28736	6.13511	6.03664
Glyma.17G260600	125.398	120.094	133.381	129.547	132.309	109.77
Glyma.01G144400	0.183378	0.0476701	0.287968	0.0844484	0.232908	0
Glyma.03G245800	33.4506	34.328	32.5475	30.1244	28.7458	33.2773
Glyma.05G191700	21.0971	20.8828	21.9943	22.7609	18.9723	18.1286
Glyma.12G115200	1.11901	1.39628	0.843474	1.56657	1.137	1.37203
Glyma.U004200	3.15454	0.984048	1.15587	0.871628	1.12184	1.50045
Glyma.15G225400	0	0	0	0	0	0
Glyma.11G102900	2.63594	1.58684	1.67027	2.36389	2.39639	2.19961
Glyma.09G114700	3.70195	3.36313	2.89648	2.97892	3.56349	4.28364
Glyma.16G137300	0.0399871	0.124738	0.0976793	0.0859352	0.0948034	0.0422662
Glyma.17G164800	36.7828	33.1521	38.888	27.0245	46.6562	35.1704
Glyma.15G084600	7.21905	5.69612	6.75741	6.76629	6.73104	6.46348
Glyma.19G050100	17.8411	17.9141	16.2798	17.2345	14.8498	16.6755
Glyma.02G030700	1.00485	0.909415	1.11042	1.11402	1.03991	1.12112
Glyma.19G233500	11.8529	12.6492	10.4961	16.7857	13.0395	13.4233
Glyma.12G045300	0.259786	0.324157	0.707122	0.430687	0.527925	0.164755
Glyma.15G135200	9.12714	7.48672	11.4046	6.03977	9.16509	7.83669
Glyma.18G187700	0	0	0	0	0	0
Glyma.20G041400	1.60595	1.87864	1.47111	1.47913	1.83574	2.12185
Novel00604	6.04578	5.87089	9.20629	5.7064	8.70678	7.71067
Glyma.15G191800	0.0655895	0.272805	0.0686657	0.241639	0.066644	0.138655
Glyma.10G226900	6.44451	7.23118	6.58159	6.99751	6.25216	6.42696
Novel00183	2.15308	3.24502	1.95014	1.78251	2.50724	2.07122
Glyma.04G108000	6.85542	5.17087	7.80911	4.35113	5.66634	6.64542
Glyma.15G059100	4.82227	3.39352	3.92657	6.41544	5.39473	6.17832
Glyma.08G073800	16.1054	19.9672	11.5647	17.6861	14.546	14.5134
Glyma.13G137200	8.69603	6.30757	8.99286	5.33302	7.69364	6.29965
Glyma.18G001000	7.15827	11.2303	9.72905	11.8558	8.80458	9.55737
Glyma.17G098600	210.312	185.081	212.891	180.885	187.653	180.003
Glyma.20G105700	14.2495	17.3192	17.0975	16.038	18.2425	17.9482
Glyma.11G179500	0	0	0	0	0	0
Glyma.14G132900	6.89493	4.77966	6.7937	7.4711	6.0442	6.4305
Glyma.06G143400	5.65893	8.82641	8.22824	6.94939	8.19133	6.0764
Glyma.05G009400	12.9991	11.4372	12.6928	11.0516	14.6051	11.494
Glyma.03G074700	14.0669	21.4304	11.9868	20.6393	12.9635	14.35
Glyma.15G039900	0.310699	0.138459	0.325271	0.183962	0.248045	0.117288
Glyma.12G191800	18.6232	17.1701	18.921	15.0942	19.8777	18.0724
Glyma.02G090200	21.8385	20.0229	19.0425	19.9588	16.8276	18.4547
Glyma.15G134100	0	0	0	0	0	0
Glyma.13G002100	26.1771	23.5472	24.6935	24.1493	24.2709	26.8546
Glyma.07G120400	57.0201	45.9222	64.5234	49.8055	50.8567	50.3114
Glyma.09G094300	40.566	32.5842	44.8063	29.2044	34.9409	35.7972
Glyma.04G080500	36.6585	37.7802	39.2855	28.024	29.099	30.9295
Glyma.07G240200	1.71586	1.78419	1.61443	1.12026	1.67724	1.53817
Glyma.16G001500	0.682942	0.520768	0.69114	0.41934	0.763314	0.76999
Glyma.16G034300	2.29119	2.79677	3.65012	2.93601	3.34022	3.47473
Glyma.10G221700	10.7509	6.63321	11.9557	11.0113	12.9635	15.5131
Glyma.14G083700	0.249983	0.0742678	0.299094	0.296025	0.18143	0.339724
Glyma.18G021800	0.144012	0.0748732	0.226149	0	0.21949	0.0761098
Glyma.13G283300	0.0431566	0	0.0451807	0.0397485	0.0877008	0.136849
Glyma.08G125100	2.67897	3.41101	2.23225	5.21178	2.74982	3.03392
Glyma.02G204300	32.4593	33.4684	30.614	36.2401	31.0422	30.1599
Glyma.02G043700	0.42482	0.303694	1.27864	0.097818	0.890278	0.645484
Glyma.04G023300	16.1473	9.92889	17.9612	9.2236	16.0914	14.6059
Glyma.07G134600	5.50611	5.18862	3.96299	5.86368	5.72575	5.22884
Glyma.15G266200	0	0	0	0	0	0
Glyma.16G027700	48.1952	48.8664	42.0947	44.1341	39.0729	39.1337
Glyma.01G232800	2.36039	2.42516	2.11808	1.96694	2.25558	2.00484
Glyma.02G212500	30.128	31.6109	28.691	28.501	25.3567	28.9676
Glyma.15G011600	0.288023	0.698817	0.502553	0.353704	0.78041	0.507398
Glyma.04G104500	8.36595	6.27231	8.60796	7.63915	9.66789	9.03252
Glyma.12G110100	9.02813	18.7753	10.8018	15.0105	6.67147	8.30337
Glyma.20G034100	5.38669	5.40317	10.3103	6.11392	8.56929	7.47657
Glyma.04G231400	63.337	70.8435	43.1901	77.0363	49.361	45.1436
Glyma.04G187600	3.22298	3.3064	5.0386	3.04009	5.49604	4.31999
Glyma.12G007400	1.24991	2.59937	0.785121	2.53266	1.52401	0.79269
Glyma.11G082000	10.1508	9.32575	10.0294	9.64959	10.314	9.17814
Glyma.02G164800	0	0	0	0	0	0
Glyma.17G233800	12.7953	14.9562	14.6305	15.5042	14.5686	16.1144
Novel00291	1.72572	1.9681	1.86494	1.8458	1.97972	1.94176
Glyma.09G078400	33.9339	25.2338	33.5439	28.2034	24.8636	31.7952
Glyma.05G164800	5.09366	6.10689	6.14846	4.30687	4.016	4.50135
Glyma.09G211800	0	0	0.0276856	0	0	0
Glyma.16G186900	0	0.0198798	0	0.0704346	0.0388516	0.0202081
Glyma.18G260300	0.760193	0.519448	0.659416	0.560128	0.684138	0.5969
Glyma.02G212000	4.63254	4.14264	4.94681	2.61692	4.55012	3.81933
Glyma.13G120700	25.1131	25.9501	27.9051	23.2262	24.1893	24.5833
Glyma.17G072100	2.44912	2.21063	1.88738	1.64479	2.10831	1.85165
Glyma.19G037400	11.7072	12.0249	17.6669	11.6505	12.7077	13.9137
Glyma.19G247600	16.8379	19.2335	15.3733	18.5318	14.2392	15.3723
Glyma.07G186900	0.199986	0.20795	0.36639	0.230241	0.508003	0.422768
Glyma.16G102800	0	0	0	0.0364262	0	0.0418036
Glyma.15G109000	0.173948	0.211021	0.0910534	0.240318	0.382948	0.183863
Glyma.15G136500	3.50773	1.99949	3.98195	2.35492	4.42295	3.68532
Glyma.04G109400	4.55351	4.84893	5.11168	4.57289	4.73821	3.04439
Glyma.06G183000	13.5817	12.5662	11.6071	12.6623	12.0539	11.4846
Glyma.20G017800	11.6361	6.82844	12.1819	9.23168	9.1308	8.40252
Glyma.18G210300	14.7944	17.159	13.746	14.9101	15.6252	15.6148
Glyma.01G036500	26.9172	25.0058	25.5473	23.0101	23.878	23.4425
Glyma.15G245100	0.196908	0.0877495	0.117796	0.103633	0.171491	0.148665
Glyma.09G179100	0	0	0.0770581	0.10169	0	0.0778011
Glyma.19G157900	0.445347	0.694622	0.699351	0.615267	0.452507	0.470729
Glyma.08G341400	25.2879	39.1443	19.0719	18.3042	10.6791	15.3508
Glyma.03G225300	11.0314	11.0568	8.45325	14.4548	13.1732	12.5617
Glyma.08G313000	19.8157	22.613	19.9767	21.4527	19.1138	20.8226
Glyma.02G277600	10.3048	6.24792	14.4366	6.69632	11.6916	9.81247
Glyma.18G144400	2.97732	2.39931	3.8962	4.66174	3.25208	3.06834
Glyma.02G174900	0.0820376	0.0853045	0.0858852	0.302236	0.0416783	0.0867133
Glyma.09G179600	0	0	0.0566141	0	0	0
Glyma.04G092900	35.9825	36.6249	31.5307	40.0092	33.7655	36.8471
Glyma.02G276300	12.9652	12.3006	13.6723	11.3312	11.3466	12.3037
Glyma.17G095000	27.7078	19.3472	22.6752	25.9973	22.5344	26.4862
Glyma.04G147100	4.25157	3.39276	3.93342	4.73541	4.67154	5.74799
Glyma.06G118800	0	0	0.17124	0	0	0.0576304
Glyma.05G129000	23.0762	19.2508	23.6073	14.8696	19.3462	18.3631
Glyma.17G141100	71.7605	64.2692	66.565	62.4152	73.9448	74.9124
Glyma.12G172600	15.0355	11.3	18.468	10.2147	15.731	13.2174
Glyma.13G166300	17.0475	18.0108	18.2288	15.7853	15.2838	18.501
Glyma.01G010200	58.7116	64.021	63.9469	48.2728	52.8255	49.2893
Glyma.18G094400	4.70592	4.133	4.00412	5.33584	4.32438	4.20126
Glyma.09G076900	0	0	0.135985	0	0	0
Glyma.15G043900	2.18023	2.70302	1.49239	1.85359	2.8117	2.65902
Glyma.14G143200	0	0	0	0	0	0
Glyma.15G139800	0	0.0581294	0.234101	0.0514886	0.056802	0.118179
Glyma.09G014300	2.07139	1.91004	1.84121	1.36786	1.46931	1.65241
Glyma.03G043700	8.68265	9.96468	7.94522	10.7811	8.23409	8.8376
Glyma.18G029300	16.7079	23.1338	17.3995	19.5461	11.0496	8.92303
Glyma.13G072000	1.44535	0.801552	1.00876	0.93185	1.32173	1.78235
Glyma.19G109600	27.2342	37.1205	32.5571	24.0666	24.3065	26.8414
Glyma.06G285000	8.52876	9.70502	7.83372	12.6721	8.25711	9.18494
Glyma.11G035800	10.7303	12.1732	10.978	9.55156	9.45349	9.86135
Glyma.06G221900	100.926	87.3217	86.0846	124.479	80.6058	82.9272
Glyma.03G200900	26.024	20.0994	21.3459	15.0287	22.6446	18.5445
Glyma.03G148800	2.31696	1.25551	2.49395	1.41264	2.28789	1.86263
Glyma.16G050600	22.7884	23.9714	21.6379	27.3343	22.2124	17.7853
Glyma.16G037400	0.441636	0.229611	0.231174	0	0.448736	0.933613
Glyma.19G197900	0.0716166	0.297874	0.0749755	0.065961	0.145536	0
Glyma.08G004600	10.0113	9.64574	12.7059	7.26313	10.5759	11.3587
Glyma.U018300	12.6084	19.8789	13.1729	25.869	18.7219	15.3044
Glyma.08G220100	38.5909	32.9137	32.5325	38.8049	36.8249	35.3288
Glyma.01G082200	54.4422	59.7778	54.2913	54.6993	53.2871	53.2949
Glyma.11G214000	1.06704	1.31294	0.800577	2.26038	1.40945	2.27451
Glyma.09G277800	0.32815	0.511827	0.300598	0.680032	0.333426	0.303497
Glyma.17G091700	7.44813	5.2128	7.49755	7.32168	9.75091	9.68939
Glyma.05G010600	2.04516	1.54101	2.18762	1.58336	2.00275	2.44369
Glyma.08G053800	0.593242	0.411244	1.03511	0.910656	1.80834	0.836072
Glyma.16G060500	7.54003	8.08862	6.85784	7.36357	6.36704	7.12832
Glyma.13G156400	13.719	13.6263	17.3334	11.5369	15.4823	11.3677
Glyma.15G011300	5.59961	3.89906	5.39116	6.677	5.63883	6.55291
Glyma.10G194300	8.58471	8.00416	9.7962	10.7532	9.12979	9.98139
Glyma.06G108100	15.1274	17.5086	14.7132	17.6709	13.2235	15.5642
Glyma.10G001800	3.06928	2.55321	4.73952	2.56777	3.01467	2.67648
Glyma.02G203600	7.62403	5.96183	8.5494	6.07999	7.79384	7.58356
Glyma.07G154600	0.425429	0.252783	0.572634	0.447809	0.370516	0.256958
Glyma.10G196700	1.5339	1.87411	0.943433	1.51873	1.32478	1.43893
Glyma.03G084800	0	0	0	0	0	0.0246553
Glyma.U022100	5.81226	6.90711	7.55884	6.25102	6.01575	6.29617
Glyma.16G122800	14.5046	15.4525	14.8122	13.6699	12.4719	12.3403
Glyma.09G223000	10.0329	8.46956	10.3205	10.0456	9.48384	10.0875
Glyma.07G034800	1564.95	1270.26	1958.44	1291.67	1860.1	1529.3
Glyma.18G263300	2.54083	1.47461	1.83519	2.06806	2.70176	2.43581
Glyma.16G028000	0	0	0	0	0	0
Glyma.01G238000	28.3781	18.3379	23.8984	24.9827	22.1033	24.4127
Glyma.11G004400	34.1629	38.2179	28.0848	39.2977	35.083	33.0623
Glyma.04G097800	5.17037	4.53622	3.72134	4.31562	4.10429	3.24488
Glyma.17G009100	38.5683	36.7183	38.5552	37.2806	36.4503	34.9512
Glyma.18G043100	17.9968	17.8045	18.2487	15.0601	17.2935	19.1856
Glyma.08G148600	0	0	0	0	0	0
Glyma.09G016400	22.2517	26.6702	14.0483	38.6422	23.1272	24.238
Glyma.20G158000	13.5403	11.8086	12.0849	8.39062	6.84727	7.65064
Glyma.03G247300	7.74505	8.70625	7.28295	8.78063	7.08335	7.49205
Glyma.03G158200	13.6212	11.687	12.2341	13.4368	12.857	11.4866
Glyma.05G051600	63.0543	67.4998	64.418	72.0951	71.011	66.1832
Glyma.20G104700	46.519	44.2603	41.2151	55.513	40.0443	41.7458
Glyma.05G128300	40.9321	28.6734	28.4175	26.0922	23.4218	24.7066
Glyma.02G211600	4.61894	4.67649	5.66271	4.47809	4.38444	4.43252
Glyma.05G240400	0.236591	0.738036	0	0.217907	0	0
Glyma.13G194500	0.757709	1.10303	0.657261	1.22626	0.846879	0.743687
Glyma.18G118700	0	0	0	0	0	0
Glyma.13G259500	2.02585	2.27505	3.30855	3.47052	3.49932	2.18414
Glyma.20G234100	1.58173	1.48555	2.45716	1.3315	1.9355	1.85165
Glyma.18G129100	10.0209	11.329	8.94187	11.7692	10.1136	10.3787
Glyma.07G199300	0	0	0	0	0	0
Glyma.17G088400	30.5479	35.4034	29.3112	27.2606	25.705	27.11
Glyma.16G116200	5.52506	4.68363	4.66208	5.78213	5.80836	5.94785
Glyma.11G039600	0	0	0	0	0	0
Glyma.17G196800	151.084	154.929	161.839	149.593	142.905	149.842
Glyma.14G081700	68.6336	60.4282	72.5669	64.5229	71.0659	72.4852
Glyma.15G252500	0	0	0	0	0	0
Glyma.10G059100	0.308118	0.800969	0.645138	0.425679	0.156536	0.651358
Glyma.14G205900	0	0	0	0	0.0635004	0
Glyma.16G215700	0.123247	0.320388	0.0645138	0.510815	0.4383	0
Glyma.16G196100	0	0.191343	0	0	0.186973	0
Glyma.03G251300	16.549	17.5153	15.1338	18.1001	17.0653	18.4814
Glyma.08G031400	51.061	39.279	31.2475	46.1032	23.9746	24.3107
Glyma.16G004800	10.7105	14.5111	10.9058	11.5326	9.79364	10.2115
Glyma.11G208300	13.3349	15.1454	12.088	20.5972	16.108	16.6205
Glyma.09G166200	0	0	0	0	0	0
Glyma.08G129100	0.220818	0.114806	0.115587	0.20338	0	0.116702
Glyma.17G110100	1.86107	1.69329	1.42648	1.53045	2.76896	1.89689
Glyma.11G084600	5.9942	6.65337	5.57807	5.73991	5.02713	5.9587
Glyma.08G218900	23.7379	21.239	27.0804	23.534	26.6838	28.842
Glyma.04G150000	0	0	0	0	0	0
Glyma.04G222400	62.523	46.1847	57.9918	56.6558	63.7205	64.4193
Glyma.12G222000	57.2702	36.8859	58.6139	39.1014	62.8954	53.5322
Glyma.04G051000	0	0	0	0.0587614	0.194476	0.0674359
Glyma.03G140900	25.6851	21.962	25.1487	20.4741	24.7086	26.0357
Glyma.15G130200	4.16638	4.85216	5.1469	6.83049	3.64069	3.52307
Glyma.04G225000	17.092	17.1764	17.9575	14.5512	18.2098	17.3827
Glyma.18G242200	94.0922	98.4991	102.16	101.495	98.0233	104.151
Glyma.09G185700	31.5679	31.2552	35.8084	33.2256	37.387	36.5109
Glyma.20G085400	11.2526	9.53044	11.2104	9.44463	7.37648	8.72864
Glyma.09G184800	0	0.0470194	0.0473395	0	0	0
Glyma.08G277300	0	0	0	0	0	0
Glyma.07G250300	0.102507	0	0.134144	0.141618	0	0.162525
Glyma.04G050600	45.3812	46.9308	42.5188	43.9643	46.8027	46.9206
Glyma.19G015300	0.45339	0	0	0	0.0255933	0
Glyma.19G037600	0	0	0	0	0	0
Glyma.06G149300	8.8829	8.61042	8.82666	12.3415	11.9323	10.9806
Glyma.10G031300	12.5477	10.373	12.4834	11.6285	9.06711	10.462
Glyma.12G073900	46.2767	65.4117	53.69	66.7942	61.7066	64.5042
Glyma.02G306500	3.69018	3.65221	2.42035	4.13585	2.93636	3.14859
Glyma.08G172100	16.9791	16.6472	16.0356	18.0618	15.5353	16.9221
Glyma.18G131000	0	0	0	0	0	0
Glyma.11G172900	6.36644	0	3.96299	1.74326	1.04899	5.27431
Glyma.05G027900	0.197747	0.411244	0.207022	0	0.401853	0
Glyma.01G232600	90.2634	101.628	97.3324	93.9555	82.0656	88.1989
Glyma.08G195700	0	0	0	0	0	0
Glyma.05G090200	0	0	0	0	0	0
Glyma.11G089300	0.839108	0.642911	1.20211	0.569464	0.538483	0.793571
Glyma.17G163600	0	0	0	0	0	0
Glyma.09G243400	0.075709	0	0	0	0	0.080024
Glyma.14G028100	25.9605	23.2496	26.808	23.4831	25.435	24.4276
Glyma.10G283100	11.6808	14.0578	10.9265	13.3982	12.4181	11.8893
Glyma.12G148000	0	0	0	0	0	0
Glyma.14G014600	0	0	0	0	0	0
Glyma.07G244400	2.17285	0.881707	3.21795	1.02503	2.31548	1.45644
Glyma.02G242700	11.0981	7.99475	10.2052	7.65046	11.2533	9.89243
Glyma.15G259700	1.9432	2.57165	1.10964	0.81352	1.25646	0.933613
Glyma.09G050700	22.4295	17.1937	24.246	15.7579	22.8961	17.1469
Glyma.01G155400	1.25386	0.651893	0.831353	0.808387	1.57128	1.10443
Glyma.15G080600	31.5555	31.7323	31.9484	29.3823	30.1285	28.7198
Glyma.10G276300	58.1013	49.7571	61.3253	49.232	59.1565	57.6965
Glyma.20G238300	1.54573	0.918445	0.924698	1.22028	1.12184	1.63382
Glyma.15G104800	0.299414	0.27242	0.235093	0.275769	0.228171	0.237359
Glyma.13G175300	20.4597	16.399	26.6997	16.3249	22.5571	20.537
Glyma.U015100	0.25479	1.05974	0	0.469338	0.776658	0.807934
Glyma.07G222100	0	0	0.504381	0.221869	0	0
Glyma.09G043300	11.7047	7.31093	8.21166	8.79649	6.48327	7.51759
Glyma.10G074300	0	0	0	0	0	0
Glyma.03G092200	0	0	0	0	0.368824	0.383677
Glyma.07G266100	0.331227	0.172208	0	0	2.35586	0
Glyma.10G102700	0	0	0.146005	0	0.283412	0.147413
Glyma.11G013800	16.6289	12.7926	12.172	11.2066	13.4621	15.719
Glyma.06G324400	19.2205	13.1946	17.0613	12.9476	14.5365	15.7794
Glyma.05G061800	6.3851	6.63936	6.35033	7.93917	5.83897	8.94244
Glyma.08G346200	63.5906	65.8624	62.6137	62.1212	66.6233	68.6709
Glyma.15G129000	1.09465	2.31574	0.829857	2.36407	1.53414	1.15704
Glyma.06G013600	8.50111	6.72377	7.52698	7.87143	9.74048	11.3754
Glyma.12G167700	21.1463	20.6311	24.2562	23.7444	24.8684	23.0414
Glyma.02G081700	2.03832	0.88312	0.889132	1.72091	1.72591	1.43633
Glyma.10G149800	4.0602	2.99976	3.35576	3.73957	4.01691	4.17867
Glyma.12G084800	0.189273	0	0.594449	0.348651	0	1.0003
Glyma.12G192700	13.9679	15.341	14.1446	13.4963	13.583	14.598
Glyma.13G157700	0.473181	0.41002	0.412811	0.581085	0.480789	0.50015
Glyma.03G122800	0	0	0	0	0	0
Glyma.04G048500	0	0	0	0	0	0
Glyma.U041900	0	0	0	0	0	0
Glyma.13G134600	31.4927	39.3086	29.0873	32.4214	32.546	33.2244
Glyma.10G103000	29.9053	34.8873	26.8069	28.1648	25.5251	24.0581
Glyma.01G244700	3.47035	3.62383	4.58757	3.49425	4.49732	4.32094
Glyma.18G017900	0	0	0	0	1.79004	0.229577
Glyma.17G258900	7.1807	7.86504	7.5563	8.71953	7.66032	7.83817
Glyma.19G153000	0.694275	0.601601	0.847976	0.639448	1.11694	0.794998
Glyma.08G250900	13.5017	15.4696	14.5757	14.5296	14.061	14.6866
Glyma.04G044100	0	0	0	0.0191266	0	0
Glyma.06G263900	1.24179	2.18677	1.02744	1.97385	1.29228	1.46076
Glyma.02G169900	0	0	0	0	0	0
Glyma.06G183300	12.8296	13.8857	12.8457	15.4547	15.6998	17.7731
Glyma.17G135600	4.21244	2.5445	3.51336	2.73677	3.8184	3.73199
Glyma.14G140100	0	0.075351	0.037932	0	0	0.0382977
Glyma.09G165700	0.434396	0.734003	1.19377	0.650149	2.31724	0.573943
Glyma.06G243900	0	0	0	0.0492048	0	0
Glyma.16G177400	6.15321	5.10566	6.76714	7.89985	7.79938	9.59162
Glyma.12G170900	13.5598	16.1162	14.0069	14.6766	12.846	14.0148
Glyma.17G019200	4.81068	3.19816	3.96299	3.84969	4.16683	5.25157
Glyma.12G202700	0.313794	1.1964	0.328511	0.674365	1.0628	0.773916
Glyma.14G074400	5.55787	5.07869	7.28787	5.01555	6.50287	7.65484
Glyma.10G050300	24.3291	28.7116	23.8744	24.1356	24.2437	26.0255
Glyma.13G202600	0.480039	0.798648	0.603064	0.88426	0.487756	0.811838
Glyma.06G283000	0	0.0800969	0	0	0.039134	0
Glyma.10G073900	1.75355	0.405196	0.611932	1.43562	0.791887	1.02972
Glyma.16G189900	0.284122	0.342084	0.234827	0.289231	0.258302	0.632244
Glyma.20G142400	0.147212	0	0	0	0.149579	0.155602
Glyma.20G079100	10.4336	9.24185	8.95801	9.86392	9.03081	9.86129
Glyma.02G019100	38.1519	31.3767	27.391	40.5127	39.3673	31.1722
Glyma.10G109400	24.0313	24.9882	22.8079	20.9081	23.0658	21.8852
Glyma.10G218900	18.2746	17.2208	26.3061	12.2028	19.0326	22.0928
Glyma.04G173000	2.25486	3.30582	2.18467	2.24449	2.60419	3.07915
Glyma.12G084500	5.83213	13.6448	5.14335	13.0494	6.69883	6.83458
Glyma.12G026100	0.314207	0.490079	0.27412	0.482324	0.212839	0.22141
Glyma.20G067000	0	0	0	0	0	0
Glyma.13G316600	3.89873	10.0319	3.49356	7.66859	5.10283	5.69248
Glyma.06G161200	11.2005	14.0256	10.8067	11.5412	13.408	11.389
Glyma.11G149500	0	0.0769647	0	0	0.451243	0.234707
Glyma.04G067800	8.21307	7.0992	8.42135	7.19093	8.4138	7.89522
Glyma.17G121500	1.56485	2.02492	0.946541	3.36297	1.44868	1.98485
Glyma.19G235400	1.77472	1.51288	2.17598	1.61984	1.91697	1.70687
Glyma.16G133500	16.4362	20.6787	15.8283	23.8476	17.5837	16.3707
Glyma.18G169300	0.17162	0.107073	0	0	0	0.0362803
Glyma.03G023300	1.9432	1.83689	1.8494	2.60326	3.0514	2.24067
Glyma.08G221600	3.94187	3.47263	3.15238	4.08441	4.45027	3.47212
Glyma.13G304700	0.056863	0.118255	0.0595299	0.157118	0.173331	0.120208
Glyma.16G151800	4.04552	4.62728	5.82348	5.21646	5.54925	5.87962
Glyma.15G127300	18.5831	15.0291	22.8773	12.9952	16.6091	18.3691
Glyma.02G086600	25.3829	16.9309	23.8647	17.8728	25.2017	25.9337
Glyma.03G249500	10.1288	11.6553	10.3023	11.0754	11.194	10.7568
Glyma.02G195600	18.9679	21.1847	17.2762	20.7453	18.7373	19.8889
Novel00807	1.03201	0.643865	0.709987	0.651781	0.629162	0.405166
Glyma.13G305300	0.0287399	0	0.0300878	0	0	0.0303779
Glyma.20G078800	0	0.0555511	0	0	0.0542826	0
Glyma.04G051300	0.0452187	0.0940387	0.0946789	0.124943	0.137837	0.0955918
Glyma.12G099000	38.6343	35.2683	42.7765	42.4169	43.7787	51.3114
Glyma.15G199900	0	0	0.110083	0	0	0
Glyma.17G073000	0.0369055	0	0	0	0	0.0390089
Glyma.03G100800	27.9421	30.9803	30.5681	32.7404	29.3657	30.1288
Glyma.06G261200	0.20044	0.541896	0.230825	0.258456	0.346226	0.360168
Glyma.13G280000	53.701	32.7196	75.4391	37.6145	44.432	51.1004
Glyma.07G263400	10.0729	11.0402	11.2816	10.0924	7.99887	7.98527
Glyma.13G010100	12.3184	14.4598	14.8639	15.2787	14.2965	13.0976
Glyma.16G181400	1.67181	1.91222	1.57519	2.34817	1.18908	1.63456
Glyma.15G269800	17.338	15.9234	17.7525	16.8735	17.2095	18.2627
Glyma.15G108100	1.72346	2.46412	2.4809	3.17471	1.53227	2.27711
Glyma.12G198300	0	0.105974	0	0	0.207109	0
Glyma.04G132800	0	0	0	0	0	0
Glyma.13G070400	6.2806	5.31786	7.23268	5.12352	6.5639	7.30241
Glyma.01G128000	0	0	0.201997	0	0	0.0679815
Glyma.01G086800	1.86999	1.19977	1.70778	1.64903	1.65749	2.06068
Glyma.16G046200	14.193	13.6189	14.2587	12.4357	13.1709	12.6679
Glyma.15G247800	0.71136	0.0924609	0.744723	0.573286	0.993845	0.375952
Glyma.02G033200	2.87748	2.07143	2.78071	2.0969	2.89162	2.74068
Glyma.13G158500	9.27219	9.14699	8.77935	8.42052	9.06988	10.8515
Glyma.06G254300	3.01265	2.36662	2.82014	2.81525	3.0164	2.97517
Glyma.03G219000	21.6422	19.3247	15.565	25.6203	17.2388	13.7507
Glyma.06G093000	24.1971	29.2156	28.2734	29.8043	28.893	30.1846
Glyma.02G101400	0.0411462	0	0.043076	0.0378969	0.0836154	0
Glyma.02G097900	0.598775	0.919104	1.04476	1.07672	1.15886	0.783592
Glyma.10G026700	9.95538	9.34754	12.0297	8.84988	10.2916	9.42339
Glyma.08G210900	17.5956	12.252	19.3529	13.9392	16.3886	16.3844
Glyma.08G319700	3.87956	2.89234	3.21856	4.85415	5.13195	5.1065
Glyma.11G059700	14.319	16.2824	15.5458	14.268	12.5073	12.5684
Glyma.15G165100	15.5162	12.506	15.2003	11.6104	14.8671	14.786
Glyma.13G207500	0	0	0	0	0.0551725	0
Glyma.17G124100	0.0525757	0.164008	0	0.0484238	0.053421	0
Glyma.20G128100	6.08741	8.96486	5.50781	9.53898	6.80101	6.9002
Glyma.19G159000	5.58599	3.04051	5.0035	3.00891	4.65128	3.28257
Glyma.14G109300	0	0	0	0	0	0
Glyma.11G182300	45.2296	41.9238	51.8947	51.5463	56.6336	60.7251
Glyma.03G176900	0.245353	0.127562	0	0.451955	0.872542	0.129668
Glyma.17G167200	20.8841	21.2488	21.0576	25.1738	19.1012	19.5652
Glyma.02G280500	10.617	12.4657	11.4159	10.5527	8.40537	9.60889
Glyma.19G036900	35.6113	30.9064	33.6854	35.1879	34.4031	35.4921
Glyma.17G179000	0	0.129969	0.39256	0	0.254001	0.132115
Glyma.18G214700	0.0923817	0.0960605	0.0241786	0.0638147	0.211201	0.0488235
Glyma.07G194000	6.16541	6.88834	5.66492	5.92017	6.49779	7.59138
Glyma.03G121300	3.43646	5.66989	4.38691	5.91031	3.77675	4.92958
Glyma.05G077600	0	0	0	0	0	0
Glyma.09G244400	0	0.349662	0	0	0	0.0710873
Novel00232	0.710565	0.692682	0.604411	0.531742	0.94761	0.891887
Glyma.18G084200	0	0	0	0	0	0
Glyma.13G020800	8.35026	1.27347	1.16559	7.89592	0.565634	1.29451
Glyma.08G236600	0.0752788	0	0	0	0	0
Glyma.07G004100	45.0274	43.6623	43.42	42.4852	49.092	47.4169
Glyma.01G185200	10.3924	9.83856	9.62137	8.78601	9.7321	9.71413
Glyma.08G135100	12.9268	11.282	11.0589	12.2358	11.2427	11.0898
Glyma.11G143300	0.224561	0.700509	0.141056	0.868673	0.638878	0.142416
Glyma.14G051700	6.11496	13.2876	2.21599	13.5747	4.54046	2.23736
Glyma.20G207100	24.7549	30.4537	25.8116	27.2498	26.8229	24.6916
Glyma.11G250600	29.1293	18.5402	16.6529	20.9982	16.4476	15.0347
Glyma.15G032600	0.486205	0.758349	0.763512	0.895618	0.494021	1.28479
Glyma.18G073100	2.18139	2.45927	2.2837	2.28406	2.00648	1.74749
Glyma.16G166100	0	0	0	0	0	0
Glyma.12G006600	24.7232	28.1796	25.9822	23.9093	22.3187	28.0419
Glyma.15G260200	0	0	0	0	0	0
Glyma.06G043200	0	0	0	0	0	0
Glyma.02G208700	130.965	140.565	129.141	135.115	152.141	138.593
Glyma.07G242500	12.9629	15.1752	13.5409	14.8911	12.9969	11.7962
Glyma.12G146900	1.73159	1.4041	1.66313	1.65338	1.46888	1.64558
Glyma.03G233700	0	0	0	0.0149728	0.214733	0.154648
Novel00602	4.10456	4.44221	4.47246	4.62909	4.25566	2.52341
Glyma.08G157200	2.28664	1.81824	2.5347	2.84938	3.48511	3.12784
Glyma.01G191600	29.4282	26.0079	24.5845	24.7185	22.0916	21.0063
Glyma.02G191900	0.688952	0.716387	0.499337	0.780979	0.430787	1.40042
Glyma.09G041900	44.9074	36.9795	36.2092	46.1137	27.3493	30.6618
Glyma.16G160700	0.0707246	0.171596	0.296167	0.369124	0.359308	0.6728
Novel00313	1.07425	1.22873	1.46202	0.791533	2.7288	1.24902
Glyma.15G117800	0	0	0.155848	0	0	0
Glyma.10G076300	0.62105	1.0763	0.650178	0	0.42069	0.656447
Glyma.16G103200	1.11739	0.663936	0.501342	1.32319	0.648775	1.3498
Glyma.05G038600	13.1617	18.9202	15.9199	18.4974	17.8488	14.4107
Glyma.17G254400	11.3012	11.9018	10.7694	12.9886	13.0041	12.2515
Glyma.12G160400	0.050569	0	0.608818	0.0232878	8.16974	0.320707
Glyma.09G117800	0	0	0	0	0	0
Glyma.03G004500	6.39676	5.40803	6.5378	5.68182	6.36459	5.83843
Glyma.15G017700	24.3237	26.1862	30.2291	21.5179	33.4497	34.0484
Glyma.06G085300	2.40322	2.10779	2.51594	1.98247	2.88776	2.20886
Glyma.14G133600	23.3622	27.4517	24.3263	24.5471	22.9501	21.571
Glyma.13G359300	0.571081	1.06888	1.07616	0.420786	1.97289	0.724355
Glyma.02G155200	6.04393	7.71028	6.59103	6.8681	6.39698	6.44755
Glyma.15G105800	34.149	27.6919	28.3828	49.425	52.2502	64.7518
Glyma.19G103600	14.9637	15.0733	17.5829	18.376	19.8764	18.988
Glyma.06G193000	8.39	8.18516	10.7165	7.07106	8.88695	8.52578
Glyma.06G096900	0	0.0444409	0.029829	0.0787277	0.376359	0.210816
Glyma.08G287300	7.93582	9.31431	7.4166	6.83858	7.23284	8.13611
Glyma.15G156300	0	0	0	0	0	0
Glyma.16G119200	1.87487	4.59222	1.39577	6.25489	2.92102	3.56711
Glyma.09G167900	46.3008	38.5865	31.1269	42.0957	32.1994	43.9018
Glyma.20G194900	0.591166	0.216955	1.09216	0.416368	0.812671	0.551346
Glyma.01G224400	4.44304	5.74375	3.98095	5.45623	3.213	2.36929
Glyma.16G016900	6.25651	4.97491	3.85291	2.0338	2.61763	2.72304
Glyma.12G065400	141.853	80.6395	186.419	97.9478	164.507	142.376
Novel00180	0.516808	0.635095	0.393488	0.129817	0.334165	0.645584
Glyma.16G000900	1.20446	2.14701	0.90068	2.8526	3.67148	2.54622
Glyma.05G230400	4.22843	4.98305	3.5414	8.56792	8.16318	5.06535
Glyma.09G232700	37.925	30.0008	36.246	27.3426	35.4489	35.6726
Glyma.13G275700	0	0	0.0383162	0	3.27255	0.193428
Glyma.01G079600	2.36591	2.46012	2.31174	2.76016	2.72447	3.0009
Glyma.19G224700	9.84277	8.08347	9.69182	7.58344	7.00708	10.0503
Glyma.03G173700	5.6379	5.71585	3.09872	5.06286	6.01497	5.95923
Glyma.09G259300	2.23928	2.13441	2.93038	2.06244	1.89607	3.15588
Glyma.04G121000	4.1026	7.5901	3.06786	8.63683	4.92647	5.46276
Glyma.12G012300	1.36811	1.49746	1.13074	1.45903	1.46327	2.3594
Glyma.16G134100	0	0	0	0	0	0
Glyma.13G163000	18.0692	11.6249	21.8229	5.95031	9.12857	7.70898
Glyma.02G174500	2.56636	1.86582	2.20617	3.0555	1.80201	2.2936
Glyma.02G065600	7.55046	9.19028	8.75055	7.65194	9.00608	8.64808
Glyma.02G080600	24.1844	23.8013	25.0591	20.7524	22.4741	23.4374
Glyma.09G034900	0.850858	1.13752	0.381756	0.335857	0.617527	0.899352
Glyma.13G099800	2.38791	0.800969	0.967707	2.19934	2.11323	1.54698
Glyma.17G053400	28.6525	22.7371	27.4026	23.2151	24.5163	24.0235
Glyma.05G006400	1.10409	0.618184	1.3337	0.156446	1.29443	1.79541
Glyma.01G011500	0.152288	0.105568	0.106287	0.046754	0.128947	0.0804839
Glyma.11G185600	0.110409	0.114806	0	0	0.224368	0
Glyma.11G119800	21.4466	21.5457	23.0858	24.9628	23.1744	23.1805
Glyma.08G203300	6.43051	5.47608	4.17855	6.07587	6.13961	4.39462
Glyma.17G149200	9.28108	8.04222	8.87147	8.36232	7.65357	8.60156
Glyma.18G038900	6.85297	6.65081	5.7395	3.99747	5.02894	6.03629
Glyma.14G188800	5.79151	7.91952	5.73091	4.45731	5.07851	6.37317
Glyma.09G238700	0.179042	0	0	0	0	0
Glyma.03G176700	2.76022	2.10477	0.963227	2.54225	1.49579	3.50105
Glyma.16G039800	25.1813	93.3349	65.9761	35.1975	19.0053	19.5434
Glyma.05G026500	0	0	0	0	0	0
Glyma.17G256700	3.57515	0.801817	2.93555	1.485	3.27648	3.26024
Glyma.13G288700	0.0838549	0	0.351151	0	0	0
Glyma.13G130400	75.9435	74.1582	78.4431	75.4429	74.5569	72.9858
Glyma.18G136600	0	0	0	0	0	0
Glyma.10G157300	10.9847	13.1755	14.7279	12.114	10.8676	10.9997
Glyma.05G056200	1.04598	0.90636	0.730024	1.2845	0.354265	1.65839
Glyma.05G217900	7.29392	4.51222	5.60618	6.4628	5.44112	6.39216
Novel00901	0.0557465	0.0579664	0	0.667474	0.566427	0.883855
Glyma.02G045900	0.738624	0.528026	1.40155	0.722814	0.891218	0.634336
Glyma.19G039300	13.4985	11.9609	17.5557	9.39462	16.56	11.9534
Glyma.13G294800	1.22874	1.27768	2.34903	1.23012	2.44272	1.46818
Glyma.17G043100	7.96342	10.3143	7.72748	9.60782	9.01415	8.63879
Glyma.07G110000	0.446598	0.928764	0.519493	1.23399	0.957976	0.681852
Novel01293	7.92911	7.08213	7.76888	6.13261	4.18323	5.58735
Glyma.16G032800	25.4382	25.0429	25.7066	25.2733	24.6506	25.6432
Glyma.03G168000	0.272306	0.410078	0.108133	0.579438	0.257602	0.168725
Glyma.01G118600	3.83526	2.90035	2.19007	4.01408	3.54265	4.05385
Glyma.09G282600	0.521617	0.759344	0.491473	1.39323	0.424002	0.771885
Glyma.09G018500	54.0023	58.6232	61.9353	54.2522	56.4363	48.5735
Glyma.05G134500	32.774	29.8495	31.8777	26.1183	23.9719	24.3231
Glyma.02G265300	0	0.145018	0	0	0	0
Glyma.07G240300	5.93771	5.25264	6.44814	4.95866	6.95616	6.55715
Glyma.01G157500	4.8661	6.20985	5.02486	6.3153	5.21403	4.81613
Glyma.07G063600	14.957	15.0882	14.5109	18.2257	20.684	22.2208
Glyma.13G115100	0	0	0	0	0	0
Glyma.08G002100	7.98288	10.2565	7.35091	11.0287	7.68655	7.46596
Glyma.15G105400	19.5524	20.4145	18.578	22.3348	19.7036	19.5634
Glyma.07G015600	0	0	0	0	0.186973	0
Glyma.11G009000	3.77373	3.85292	3.89346	3.84092	4.15393	3.95991
Glyma.09G103700	76.5905	70.9593	85.3129	76.8107	78.3751	80.5721
Glyma.U024000	0	0	0	0	0	0
Glyma.08G028000	6.91842	7.44857	7.49928	5.95478	5.95965	5.77253
Glyma.03G028200	4.20948	4.04041	4.57641	5.21912	4.1949	4.02157
Glyma.U009200	9.85454	12.9483	7.76021	11.1021	7.67251	8.56727
Glyma.05G161500	1.49772	0.898479	1.38705	0.742779	0.877962	1.40042
Glyma.20G079800	0.918253	0.272805	0.686657	0.12082	1.46617	0.415966
Glyma.08G302100	0.213695	0.444409	0.447434	0.393638	0.434261	0.677622
Glyma.16G086200	0	0	0	0	0	0
Glyma.16G025000	0.0415332	0.0863741	0.0869622	0.0382533	0.253205	0.0439003
Glyma.13G354600	7.39048	8.02525	7.74934	6.41912	7.20037	7.20604
Glyma.02G200200	0	0	0	0	0	0
Glyma.08G187000	13.9943	16.6922	14.0027	13.3893	12.5766	12.9362
Glyma.14G218200	24.4018	18.3108	24.7561	17.6091	19.5967	19.9427
Glyma.01G128500	43.8138	36.6923	37.4915	38.179	37.4539	44.3697
Glyma.12G154900	0.319255	0.165984	1.1698	0	0.486581	0.506176
Glyma.15G170400	1.6842	1.05076	2.11583	1.5512	1.42607	1.30548
Glyma.16G023400	0.0297064	0	0.0310997	0.136803	0.030184	0.156998
Glyma.07G167300	19.4245	20.665	21.8636	20.1656	18.5959	25.2788
Glyma.19G102100	22.2622	24.7148	17.8862	23.4086	20.9463	20.5461
Glyma.08G166500	4.31711	2.47671	3.74035	3.83908	3.93274	5.34992
Glyma.18G154100	5.65002	6.42152	4.74576	5.02231	6.40839	5.34706
Glyma.15G100000	2.12485	2.33943	2.35536	2.07217	2.03201	1.7175
Glyma.07G257300	46.7649	49.5355	52.5553	41.2213	50.9784	48.1991
Glyma.10G042400	79.3049	82.66	62.7148	71.5871	73.5813	76.2104
Glyma.04G044700	6.06805	6.26212	6.11322	5.65906	5.77831	5.84985
Glyma.08G154700	13.4383	13.3831	15.2575	12.7258	13.0774	18.6056
Glyma.01G127600	0.0455295	0.142028	0.0953297	0.20967	0.0462614	0.288746
Glyma.02G074400	0.159627	0.663936	0	0	0.324387	0.337451
Glyma.06G280500	0.142463	0	0	0.131213	0	0.301166
Glyma.10G038300	0.239153	0.198941	0.250369	0.13216	0.0971991	0.101113
Glyma.09G243000	0	0	0	0	0	0.0313995
Glyma.14G012200	15.4859	14.5281	15.1314	15.7685	14.7209	14.7499
Glyma.11G167300	10.6563	13.3992	11.2647	12.967	11.1438	9.83857
Glyma.02G197800	16.3856	16.4758	15.9086	9.96146	10.7147	11.775
Glyma.14G145800	10.0073	18.9063	12.5424	28.9492	16.4696	12.8124
Glyma.18G257200	0	0	0	0.321126	0	0
Glyma.05G247400	0.636975	0.397404	0.666849	0.821342	1.16499	1.2119
Glyma.03G262100	12.4572	14.1343	11.0363	12.335	11.8805	12.8141
Glyma.12G178500	0.0820376	0.0426522	0.0858852	0.0377795	0	0
Glyma.08G129400	37.1421	33.3581	32.4164	44.3551	37.9661	49.0934
Glyma.09G112200	16.5527	18.831	16.5179	16.9312	16.3914	16.0219
Glyma.05G226500	0	0	0	0	0	0
Glyma.11G141900	5.9451	6.00522	6.0461	7.35296	3.96959	6.28393
Glyma.17G156700	3.37249	4.54451	3.3145	4.69094	3.39174	3.81933
Glyma.08G180900	2.67001	2.8551	4.57943	2.16267	3.2132	1.84143
Glyma.07G092700	6.04958	4.99079	6.33331	6.26257	5.02923	4.28053
Glyma.04G239200	14.8238	13.2967	13.302	14.4033	13.9035	15.8408
Glyma.18G227700	13.932	14.1317	12.2975	11.6367	12.7682	11.7664
Glyma.13G314800	13.6532	12.9663	12.0271	10.714	11.937	12.3566
Glyma.12G109400	494.948	182.049	327.194	315.965	430.306	351.855
Glyma.13G041700	10.973	14.6598	10.8474	14.2053	11.926	10.2518
Glyma.15G203200	6.12592	4.74036	5.6675	4.59245	5.06637	5.57156
Glyma.19G075500	0	0	0	0	0	0
Glyma.08G089200	0.017479	0	0	0	0	0.0184752
Glyma.12G107000	18.8118	19.1289	19.38	19.4734	19.4661	17.3467
Glyma.05G135400	11.3263	9.02825	9.08972	10.5702	8.18104	9.93949
Glyma.07G040300	7.5709	9.16329	7.94729	8.60381	8.37503	8.02391
Glyma.14G195900	0.875972	1.48014	1.66216	1.41189	1.89137	1.15737
Glyma.13G102600	2.02044	1.72906	2.1152	1.39978	1.59874	1.75761
Glyma.08G339200	0	0.144511	0	0.0853342	0.0941404	0.0489657
Glyma.14G122300	0.0426015	0	0	0	0.0432864	0
Glyma.10G238900	0	0	0	0	0	0
Glyma.13G140800	0.134736	0.0934012	0.0470185	1.6753	1.96227	3.0382
Glyma.07G026700	0	0	0	0	1.92315	0.363745
Glyma.06G219900	1.2161	0.865202	1.47416	0.766359	1.88599	1.48837
Glyma.12G185400	7.4913	7.08147	6.02782	10.3211	7.98918	4.64625
Glyma.17G232400	0.50569	1.26199	0.635288	1.49042	1.1304	0.427609
Glyma.13G260700	11.0883	6.20837	11.7869	5.49911	6.93326	9.19589
Glyma.06G078800	0	0	0	0	0	0
Glyma.19G230400	0	0	0	0	0	0
Glyma.10G230800	1.62853	3.41547	1.90719	1.88126	1.62667	0.729385
Glyma.02G157700	2.98679	2.05663	4.40271	2.16209	3.89754	3.63215
Glyma.03G016200	0.966078	1.00455	0.072242	2.09736	1.26207	1.16702
Glyma.15G055000	13.168	14.1769	13.0009	12.7439	13.0916	13.7901
Glyma.10G031700	24.3808	27.3915	22.4926	25.2086	23.3016	21.1791
Glyma.11G021600	0.121924	0.126779	0.127642	0.0748638	0.123884	0.0429577
Glyma.06G008100	0.142463	0.296273	0	0.131213	0	0
Glyma.06G255600	0	0	0	0	0	0
Glyma.18G234800	71.7798	66.7907	62.9438	68.8145	63.7319	59.3849
Glyma.09G143400	0	0	0	0	0	0
Glyma.07G120800	4.35258	4.2275	3.60532	3.74454	3.74217	3.33674
Glyma.13G004100	16.8248	14.5203	12.8853	17.6108	15.3743	17.6644
Glyma.18G254500	0.402504	0.88938	0.210691	1.14305	0.732746	0.514078
Glyma.10G081800	0	0	0	0	0.0778155	0
Glyma.03G171400	169.817	145.715	188.852	169.548	210.345	191.884
Glyma.18G227300	0.245353	0.510247	1.02744	0.677933	0.747893	1.03735
Glyma.08G303700	7.77239	8.42515	7.03734	6.68873	7.36374	8.24709
Glyma.07G216400	0.753502	1.30585	0.854578	1.79283	1.46743	0.530965
Glyma.06G112900	15.6511	9.75269	16.0458	16.7679	20.2803	24.4016
Glyma.06G212500	0	0.0840041	0	0.0744073	0.0820858	0
Glyma.14G029900	3.99287	2.45338	3.0401	1.83878	4.79471	1.15103
Glyma.03G054500	0	0	0	0	0	0
Glyma.15G118100	1.79973	1.39359	1.48326	1.88685	1.61467	1.33566
Glyma.07G228400	28.7793	25.3901	29.2503	26.2041	28.389	34.0267
Glyma.05G109300	33.1669	37.482	33.5589	36.05	31.5441	34.056
Glyma.10G009900	46.0909	46.6552	47.4916	49.6937	46.5969	43.3048
Glyma.U020600	10.3575	10.6014	10.4387	11.5025	11.7397	12.7658
Glyma.01G000500	3.40691	3.41137	2.50989	2.44056	3.20526	3.33433
Glyma.02G102000	4.89673	5.3012	5.32107	6.1228	5.18015	6.01116
Glyma.06G054100	5.97824	4.53622	5.92032	6.99428	4.26846	5.80662
Novel00748	5.68143	6.9516	5.32683	6.88246	5.5873	6.53583
Glyma.02G296700	25.6075	21.5333	25.4098	23.7903	23.3607	23.4188
Glyma.10G235400	0.46488	0	0.243341	0.107042	0	0.737063
Glyma.05G009300	6.91256	9.58377	6.03064	8.00658	6.01271	7.52795
Glyma.15G076400	8.60922	3.0119	5.05402	4.22404	6.8673	5.69806
Glyma.15G060000	12.9377	14.1888	12.4775	14.5495	15.0154	14.1239
Glyma.12G048300	1.97462	1.63377	1.62267	1.32979	1.72591	1.48121
Glyma.06G041300	0.0289281	0.0601601	0	0	0	0.0305769
Glyma.12G150500	16.6263	4.26807	6.52728	12.5856	7.17978	4.94266
Glyma.19G111300	3.44292	3.26037	3.31475	2.74634	3.65444	3.21674
Glyma.09G282400	6.15918	5.20895	6.79194	7.10989	6.88402	7.20464
Glyma.19G014200	1.6511	2.84746	1.60206	2.55925	1.47305	2.29856
Glyma.02G001800	0.0655895	0.0682013	0	0.483279	0.733084	1.17857
Glyma.13G014200	23.0606	0.0744685	0	27.5717	0	0.0756984
Novel00652	0.261926	0.204267	0.27421	0.211086	0.266137	0.380674
Glyma.02G094600	1.10122	1.71761	0.792598	2.02852	1.15389	1.30948
Glyma.20G124600	29.8984	32.7348	30.871	34.3406	33.953	29.6195
Glyma.11G185500	65.9192	59.9859	70.9548	55.1668	66.1376	66.1221
Glyma.03G205300	12.4863	10.4867	11.0313	11.2401	12.5149	10.2717
Glyma.10G138100	8.92615	6.35588	10.1235	7.95316	10.2198	9.26396
Glyma.03G144200	35.94	33.3068	34.5964	30.6706	30.5863	28.4376
Glyma.01G025500	12.4358	8.0614	11.6182	8.26407	11.1162	9.23445
Glyma.08G210100	0.389679	0.607794	0.81591	1.79453	1.3858	0.823776
Glyma.13G284500	3.65026	3.65504	3.82145	2.11681	4.25841	3.1438
Glyma.05G109100	0.720058	0	0.150766	0.265278	0.292654	0.304439
Glyma.07G194100	0.920075	0.765371	0.770581	0.338966	0.934867	0.194503
Glyma.01G201800	0.80881	0.500606	0.504014	0.461152	0.860947	0.773488
Glyma.06G231900	0	0	0	0	0	0
Glyma.12G061300	40.136	31.9828	44.2057	30.3429	42.1143	37.8524
Glyma.12G098600	34.1807	27.0795	35.6134	23.0564	29.868	31.0707
Glyma.13G001300	0	0	0	0	0	0
Novel01025	3.40062	3.47364	3.14127	3.48213	2.80488	2.76983
Glyma.11G229000	6.37006	6.60666	5.82663	5.59484	6.05543	6.83724
Glyma.11G122800	4.41636	2.85035	3.6669	3.50655	3.86841	3.86323
Glyma.05G107100	0	0	0	0	0	0
Glyma.07G213400	0	0	0	0	0	0
Glyma.13G176100	52.9219	65.1683	55.9494	65.6072	60.2012	59.9506
Glyma.11G077800	7.77391	6.12779	8.00724	6.62107	8.49343	8.92381
Glyma.14G026400	14.2065	15.8755	14.8186	16.4213	13.2517	13.1836
Glyma.13G313000	29.3924	35.457	23.6224	30.4617	21.7706	27.5035
Glyma.04G175000	0.188887	0.308642	0.282494	0.298235	0.383847	0.48487
Glyma.07G233600	0.718594	0.607108	0.705278	0.579116	0.775781	0.807022
Glyma.16G063500	0.0298403	0	0	0	0	0
Glyma.02G252000	2.30947	2.46463	2.22691	2.46295	1.85258	3.53317
Glyma.18G053800	0.277468	0.504904	0.653582	0.702779	1.05723	0.659884
Glyma.18G280000	1.96768	1.36403	4.6006	0.604099	3.59877	3.32773
Glyma.02G162200	0	0	0	0	0	0
Glyma.07G063900	4.15657	4.99742	3.12765	7.41738	3.03557	4.39347
Glyma.17G056100	0	0	0	0.225978	0	0
Glyma.11G237600	0	0.0321885	0	0.0570224	0.0314535	0
Glyma.19G125400	55.6722	52.6635	59.9231	52.1775	50.3999	50.4979
Glyma.11G204600	0	0	0	0	0	0
Glyma.11G193900	0	0.0288215	0.0580354	0.127644	0	0.0878925
Glyma.11G196700	0	0	0	0	0	0
Glyma.09G064600	11.7678	6.37492	11.6736	7.46568	10.8282	9.91602
Glyma.12G099100	5.74127	4.31669	5.17831	6.02004	4.9361	4.85479
Glyma.01G137300	15.9958	13.0416	17.1266	15.6255	15.9452	15.4985
Glyma.20G173400	5.82739	5.14482	5.15106	4.70896	4.83183	5.31695
Glyma.20G137200	0.0623975	0.237902	0.065324	0.11494	0.0422671	0.197862
Glyma.19G048200	0	0	0	0	0	0
Glyma.15G136700	4.05753	2.1239	5.02804	1.72873	3.28138	2.15898
Glyma.13G198400	0.162565	0.0422597	0.382927	0.0748638	0.0825894	0.128873
Glyma.10G163800	1.04206	1.23835	0.467544	0.95977	0.453778	0.629402
Glyma.03G133800	27.9592	19.6119	24.9946	18.8088	27.9026	24.5337
Glyma.02G172100	4.83696	0.656032	2.86216	3.29282	1.06842	1.55602
Glyma.19G027700	9.57986	8.42883	7.81118	8.48398	8.89152	8.42199
Glyma.20G246000	0.495293	1.28754	1.03704	0.684269	0.125814	0.785282
Glyma.15G122700	0	0	0	0	0.0975513	0
Glyma.17G082900	0.17433	0.181272	0	0.160563	0	0
Glyma.19G209300	1.85202	2.01465	1.78974	1.6008	1.30278	1.56606
Glyma.17G143400	18.0413	21.349	19.2809	18.2176	20.6705	21.3043
Glyma.03G176000	0.302836	0.236172	0.475559	0.0697302	0.692336	0.160048
Glyma.03G199500	23.251	18.8622	19.4312	20.658	21.5475	20.4237
Glyma.19G116900	8.03876	5.1082	6.54561	7.95238	5.89911	4.40582
Glyma.02G279300	19.1888	19.589	19.9454	17.1409	19.4355	18.1593
Glyma.10G130300	0.147212	0.306148	0.154116	0.271173	0.299157	0.466807
Glyma.05G242100	0	0.075696	0	0.134097	0.147935	0.0769461
Glyma.06G250000	0	0	0	0	0	0
Glyma.12G228600	16.5613	19.5275	17.5608	20.4593	18.9889	19.593
Glyma.14G201900	135.85	104.198	132.453	101.403	119.073	121.994
Glyma.15G026900	3.53309	3.50977	5.18491	1.77231	0.833367	1.0003
Glyma.08G319200	71.6063	68.1667	73.762	58.0514	88.9431	78.1159
Glyma.11G183300	83.5711	64.1145	99.3161	74.2337	100.707	94.0795
Glyma.12G013900	2.20818	1.83689	3.32891	1.91177	3.27577	2.28735
Glyma.18G189400	0	0	0	0	0	0
Glyma.06G223100	0.0261323	0.0271729	0	0	0.610706	0.0276217
Glyma.17G229900	0.701009	0.656032	0.954053	0.710215	0.783507	1.03735
Glyma.13G049600	19.0394	16.8382	20.292	19.4341	18.8968	21.6806
Glyma.14G005000	10.2408	11.2476	10.5201	12.7333	11.446	14.0042
Glyma.17G157100	30.0667	25.0664	32.8678	24.7552	34.1374	33.6261
Glyma.13G257800	0.630908	2.95214	0.440332	2.61488	0.641051	1.22259
Glyma.U040200	0	0	0	0	0	0
Glyma.05G010400	77.0409	66.5022	80.8254	69.7518	78.6119	84.5439
Glyma.18G289300	10.853	10.4058	12.2965	9.39009	11.7435	9.88239
Glyma.09G182900	6.5951	6.49034	6.00026	8.96679	8.41629	7.26144
Glyma.12G212200	1.01097	0.885248	0.612751	1.17617	0.702839	1.12484
Glyma.06G292600	0.441636	0	0	0	0.448736	0.70021
Glyma.20G131500	9.70654	13.5188	10.6439	9.16841	6.3351	8.53732
Glyma.12G113500	3.46283	6.10557	4.88619	5.61606	4.2069	5.09244
Glyma.13G147900	2.74592	2.64112	3.01844	1.89681	2.30181	2.3945
Glyma.18G070600	21.2895	19.7711	19.5351	20.6795	18.292	17.7992
Glyma.13G135500	92.2425	122.138	124.31	114.183	119.688	124.39
Glyma.13G020300	2.20818	0	0	2.88121	0	0
Glyma.19G033500	2.68309	3.69829	2.5803	4.13784	2.97983	4.61677
Glyma.17G247600	0	0.0422597	0.0850949	0.0374319	0	0.0429577
Glyma.01G104800	31.5028	34.1149	22.2737	30.5961	27.1944	25.1462
Glyma.10G039100	10.8173	12.3816	14.9239	10.7354	10.5652	8.68615
Glyma.08G050800	8.06465	7.18783	6.23166	7.60464	5.85308	6.29174
Glyma.04G133600	0	0.0448752	0	0.0397485	0.0438504	0
Glyma.12G035600	10.106	11.2627	9.16261	10.0651	10.072	9.60872
Glyma.16G052100	0	0	0	0	0	0
Glyma.11G081000	26.9188	31.5989	28.0712	34.1872	20.6205	20.5617
Glyma.17G109300	13.8611	16.809	11.3828	17.2099	14.0474	9.85622
Glyma.07G199000	3.75564	5.20693	3.16727	5.38076	4.13402	3.63889
Glyma.01G045800	20.7219	17.5569	18.7336	18.4158	16.3761	18.1884
Glyma.04G028500	123.845	89.3149	133.65	98.7599	128.118	141.229
Glyma.09G166600	0.138372	0.179852	0.181077	0.159305	0.175745	0.402209
Glyma.14G029000	12.5572	11.485	12.0461	9.41763	12.1601	11.4851
Glyma.04G171700	15.0892	16.5511	18.494	14.8298	13.5556	14.9767
Glyma.15G014500	0.476967	0.606174	0.221927	1.12266	2.26163	0.560168
Glyma.02G104300	7.34823	15.4843	6.23588	22.6111	6.7876	6.03122
Glyma.18G136400	0	0	0	0	0	0
Glyma.18G108400	0.0332057	0	0.0695261	0.0611669	0.0674791	0.0701965
Glyma.09G248800	27.6475	28.2837	29.88	23.347	24.8805	27.4347
Glyma.13G081800	0.228432	0	0	0	0.232105	0
Glyma.01G063700	3.14229	3.00947	3.11653	1.72633	2.80071	3.05917
Glyma.03G016300	1.1107	4.53723	2.99004	2.77668	1.28978	1.50943
Glyma.07G172900	0	0	0	0	0.0247465	0
Glyma.02G239500	72.5808	49.7463	40.3252	83.4671	46.5298	40.5358
Glyma.19G108900	0	0	0	0	0.0556284	0
Glyma.03G010700	4.97618	5.95049	5.14444	5.15611	4.55056	5.6214
Glyma.03G218100	0	0	0.131474	0	0.127603	0.0663706
Glyma.18G243800	22.7595	24.0751	21.0117	23.0162	23.392	25.5819
Glyma.06G162000	1.68085	2.26184	2.7948	1.54812	0.60278	0.627054
Glyma.18G076500	6.84618	8.39916	5.51725	9.7078	6.55588	6.19517
Glyma.08G355900	3.06774	4.53058	5.86469	6.0195	6.36964	8.17695
Glyma.03G012600	16.5745	19.677	17.8492	16.2866	17.86	15.9709
Glyma.01G155300	12.8735	15.0676	15.8254	11.3476	15.5397	13.3977
Glyma.17G251300	20.5991	20.5062	21.4053	18.5152	18.9905	20.7843
Glyma.13G092700	29.9733	38.7128	29.4129	38.0558	28.4171	32.1273
Glyma.14G150800	0.617833	0.356909	0.790545	0.695496	0.83702	0.362803
Glyma.12G193300	0.110871	0	0	1.5062	3.32327	3.19343
Glyma.10G098900	0.213695	0	0.223717	0.393638	0.21713	0.677622
Glyma.10G112300	0	0	0	0	0	0
Novel01197	8.34096	7.30134	7.10601	8.21141	6.14009	7.80427
Glyma.08G269400	0.630908	0.918445	1.0568	0.464868	0.897472	1.46711
Glyma.13G078100	7.98574	11.3233	8.17027	7.52227	7.19207	8.44089
Glyma.18G136700	0	0	0	0	0.131981	0
Glyma.01G140400	0	0	0	0	0	0
Glyma.17G209300	0	0	0	0	0	0
Glyma.06G120500	30.1741	40.2408	27.4769	36.3672	28.0279	25.4659
Glyma.11G209800	0	0.0740681	0	0	0	0.0752914
Glyma.03G223000	53.3317	58.1062	57.5185	51.8387	58.8583	57.6477
Glyma.10G238700	7.77081	4.87601	5.98456	3.94877	5.08231	6.98636
Glyma.15G108500	2.71367	0.995904	0.83557	1.02915	1.45974	1.51853
Glyma.18G060900	1.33174	0.355069	0.607727	1.57252	0.97149	1.01061
Glyma.19G261400	4.74594	3.28995	3.72639	3.46049	3.41575	3.13527
Glyma.18G016000	15.3023	19.3306	15.9794	15.1063	13.5605	13.5231
Glyma.03G135800	18.4459	18.9429	32.1053	20.9867	21.5857	19.2558
Glyma.06G126800	1.40574	2.558	1.03017	2.1363	1.46405	1.89447
Glyma.08G275000	0	0	0	0	0	0
Glyma.18G201200	0	0	0	0	0	0
Glyma.12G236400	10.1393	11.7115	10.1498	10.0366	10.1696	10.3581
Glyma.12G112100	25.5889	13.3715	8.97501	21.0558	10.8225	10.5718
Glyma.07G172500	0	0	0	0	0	0.106902
Glyma.06G007800	0.124991	0	0	0.115121	0.127001	0
Glyma.09G159700	0.0460037	0.143507	0.0963227	0.127112	0.28046	0
Glyma.02G263400	8.50314	12.9313	10.6731	10.5231	7.76916	9.38258
Glyma.08G132300	8.1261	16.7157	15.1281	9.56699	8.79523	7.69297
Glyma.03G071900	0	0	0	0	0.0653499	0
Glyma.13G071300	4.45286	4.09884	4.47065	4.30291	4.22776	4.47517
Glyma.11G103500	97.5253	87.7778	102.954	85.7203	110.47	96.5254
Glyma.06G138700	120.889	106.716	125.122	99.0766	108.045	112.396
Glyma.15G076700	2.33807	3.88988	2.61091	3.30193	2.85079	2.96559
Glyma.01G177200	12.4179	19.015	12.6311	16.4019	13.6156	16.001
Glyma.16G169100	0.561878	0.934804	0.30588	0.776259	0.559493	0.736438
Glyma.03G056700	31.1091	27.8568	29.3907	25.0507	30.7196	27.9159
Glyma.16G118400	49.9353	53.0256	47.6697	57.5024	44.5546	49.9097
Glyma.02G272800	8.71035	9.92476	9.11887	10.2663	9.90158	10.3003
Glyma.09G026500	0.315454	0.164008	0.165125	0.145271	0	0.166717
Glyma.14G151900	0	0	0	0	0	0
Glyma.09G199500	10.9625	12.7522	10.2066	12.2908	10.3095	9.83869
Glyma.12G240300	0	0.0165585	0.0166712	0	0.0161804	0
Glyma.05G159800	1.25329	0.558514	0.749755	0.989416	1.09152	0.756984
Glyma.12G123500	0	0	0	0	0	0
Glyma.17G011100	0	0.10763	0.108363	0	0	0
Glyma.04G219500	13.4832	11.7564	15.5369	14.4881	18.0287	16.429
Glyma.01G069600	33.7987	37.3938	30.8547	32.3748	31.3199	32.2954
Glyma.02G040100	14.9947	14.8472	25.4917	12.4914	20.2386	16.9848
Glyma.16G115200	0	0	0	0	0	0
Glyma.02G009000	11.7899	10.9242	12.404	7.90225	9.6073	8.76034
Glyma.04G016900	7.22866	7.36489	7.48046	7.9817	8.67838	8.87373
Glyma.13G284600	3.61535	3.28659	5.57538	4.72559	3.95944	3.84429
Glyma.18G070200	0.883272	0.765371	0.770581	1.89821	1.04705	1.08922
Glyma.04G206400	14.4116	15.2788	13.611	13.5805	13.4968	14.0945
Glyma.04G193500	328.843	307.151	327.572	306.69	320.112	324.41
Glyma.13G274800	35.2687	45.3563	32.9179	46.1042	33.5604	36.1939
Glyma.13G354300	6.03542	5.67569	6.09193	5.9353	6.40121	6.37941
Glyma.02G268700	49.4474	51.9085	51.7666	53.0604	47.9587	46.1388
Glyma.11G152900	0	0	0	0	0	0
Glyma.08G063100	0	0	0	0	0	0
Glyma.06G052600	43.8817	48.3649	39.644	49.417	34.5622	41.3173
Glyma.08G237700	0	0	0	0	0	0
Glyma.10G142500	9.38633	9.67205	7.72825	9.4381	9.15001	8.32494
Glyma.13G314400	3.92565	7.39858	4.62349	10.395	4.86131	6.48342
Glyma.04G135500	0	0	0	0	0	0
Glyma.10G043600	25.4493	24.3675	23.9843	27.0495	25.9986	26.9873
Glyma.14G065400	9.95677	10.99	10.8418	9.83253	10.225	10.8338
Glyma.04G032200	0	0.188722	0	0	0	0
Glyma.10G137700	9.19914	12.4531	9.11574	9.19206	10.2288	8.74498
Glyma.03G232700	96.6849	118.315	108.742	129.512	98.3317	111.905
Glyma.01G088300	0.632582	0.730858	0.772625	0.51789	0.571335	0.742928
Glyma.16G080600	0.76437	0.397404	1.20033	0.586673	1.68276	0.673279
Glyma.16G017600	46.7712	41.0722	44.4662	34.5534	35.0966	35.2871
Glyma.05G021100	1.8963	1.34708	1.57247	1.59092	4.80743	1.90515
Glyma.14G085600	3.74775	3.73233	6.18921	3.64625	5.09521	4.01714
Novel00735	0	0	0	0	0	0
Glyma.06G171300	0	0	0.159431	0.070131	0.154737	0
Glyma.09G227100	84.5902	81.1983	76.6003	88.7535	79.5941	77.0045
Glyma.14G074600	0.199234	0.414336	0.104289	0.642252	0.607312	0.526474
Glyma.18G038400	0	0	0	0	0	0
Glyma.10G149500	0.18774	0.167328	0.0842336	0.12351	1.13092	0.652017
Glyma.07G263700	6.55227	5.66096	7.26308	4.96986	5.67855	6.67109
Glyma.02G224400	6.25651	9.21924	7.4256	7.88867	6.3231	6.54237
Glyma.18G192900	7.18174	5.40767	6.48153	5.13202	6.85685	6.74034
Glyma.08G021200	2.17618	1.7304	1.98341	2.21655	1.59984	1.75898
Glyma.06G177100	9.02065	10.2592	7.08279	9.60645	8.30639	6.85312
Glyma.04G255300	1.50782	1.25943	1.60442	1.29769	1.40649	1.56763
Glyma.13G098900	14.2911	15.4794	11.2211	10.5575	14.3696	14.9483
Glyma.06G273300	0.142976	0.198226	0.0997875	0.0877899	0.0968495	0.302249
Glyma.05G241800	87.0806	103.251	80.6128	98.508	85.8027	93.8507
Glyma.01G157300	11.8953	11.9185	10.6958	10.1912	11.1328	10.2456
Glyma.06G020800	0.050958	0.0529872	0.0533479	0	0	0.107725
Glyma.19G214000	10.4362	12.6745	11.6512	11.6771	10.6868	9.95375
Glyma.02G178400	0.0686481	0.0713817	0	0	0.139503	0
Glyma.16G041100	5.42008	4.85315	3.15238	8.04275	3.36552	3.18277
Glyma.U034400	0.217198	0.451694	0.454769	0.200046	0.22069	0
Glyma.06G057600	5.4889	3.73938	7.33153	4.35814	5.19252	3.40102
Glyma.13G119100	21.3211	18.1272	18.2949	22.6151	15.4803	15.9474
Glyma.04G227700	57.9557	50.4768	86.3683	57.1798	80.9196	64.052
Glyma.12G111700	26.9377	25.1375	23.468	27.5864	23.9893	27.3447
Glyma.12G223700	0	0.0732802	0.0737791	0.0649085	0	0.0744904
Glyma.06G285900	10.6704	9.89332	16.3839	3.35782	3.16223	2.81964
Glyma.17G234300	0.0725977	0.26421	0.0760026	0.300891	0.0737648	0.306941
Glyma.08G092000	11.0139	12.0425	11.6153	10.6348	11.3439	11.2132
Novel00694	5.12255	3.84695	3.47589	5.06751	5.59046	6.31693
Glyma.15G211500	17.2174	26.8213	19.9681	33.7198	21.7865	19.89
Glyma.07G246100	1.80313	0.951052	1.44997	2.21431	2.57559	3.12125
Glyma.06G111000	41.4034	41.7997	44.2909	37.7177	44.639	42.4264
Glyma.09G194600	5.08764	5.76259	5.04092	4.85323	4.84635	6.3379
Glyma.U040900	1.50247	2.98258	1.85893	2.76764	3.19204	3.46496
Novel00789	0	0	0	0.240449	0.198947	0.482903
Glyma.06G098600	11.9857	11.6209	14.3452	11.9939	13.495	13.3536
Glyma.07G265800	29.3814	37.6896	26.4832	34.2058	28.8423	30.8745
Glyma.13G333400	1.3095	0.160194	0.322569	0.496625	0.782679	0.488519
Glyma.08G084600	13.5223	10.226	13.5368	10.8609	9.66864	12.0792
Glyma.08G036400	88.4723	72.5609	71.1324	68.7817	77.2895	73.8887
Glyma.11G148900	14.5654	14.5801	15.7878	13.5206	15.1775	15.456
Glyma.20G146200	0	0	0	0.110934	0.520126	0.0318277
Glyma.19G010300	14.7938	15.0122	17.167	14.2822	15.8466	14.224
Glyma.18G092900	99.3985	114.637	96.3934	99.4136	88.6768	98.0294
Glyma.13G094700	7.19085	8.93566	6.72152	5.82241	4.7773	5.55435
Glyma.03G104700	16.8905	16.5728	17.7706	12.6156	17.2474	15.3365
Glyma.16G071000	6.37353	6.42306	6.51249	6.01093	6.1655	5.86008
Glyma.11G091000	11.876	11.6476	13.6183	12.3803	13.1439	13.9787
Glyma.01G216900	0.0548616	0.0285231	0.086152	0.101058	0.0557436	0.0579884
Glyma.05G085500	8.77399	10.8381	8.12308	7.90585	8.8506	9.85508
Glyma.13G248500	0.276022	0.510247	0.433452	0.875663	0.451852	0.45384
Glyma.12G043300	0.281895	0.488534	0.0983721	0.0865446	0	0.0993206
Glyma.15G146300	1.74713	2.11949	1.3718	1.34097	1.92315	2.15449
Glyma.17G069000	3.71084	4.71608	4.4892	6.83559	3.7705	4.70681
Glyma.15G052500	33.0768	21.3086	40.9635	30.9081	45.3472	42.5214
Glyma.13G025100	0.030249	0.0524227	0.0105559	0.00928675	0	0.0213154
Glyma.05G079200	27.0548	38.5515	30.6549	35.3778	30.0917	27.3023
Glyma.02G300100	1.51975	1.09403	1.34625	0.538359	0.890873	1.54458
Glyma.U034800	0.828067	2.75533	2.08057	3.66084	1.68276	1.22537
Glyma.11G186200	0	0	0	0	0	0
Glyma.13G351900	2.04661	1.56808	1.46598	9.2265	7.5519	15.0289
Glyma.09G280800	1.39464	1.57813	0.601197	6.72476	8.41901	10.9259
Glyma.06G190200	84.4375	95.552	72.4488	100.011	67.4751	85.9952
Glyma.05G035300	11.5052	11.7749	12.0448	10.7009	10.8157	10.7006
Glyma.02G033900	45.3033	40.3604	47.428	40.5448	42.9523	42.9572
Glyma.11G182900	49.9851	53.1464	49.2319	49.7035	45.9201	48.7933
Glyma.06G013300	2.4482	1.04823	0.904596	3.0507	1.46327	1.67441
Glyma.14G212700	5.25804	9.73016	5.06925	6.29292	5.46331	4.86693
Glyma.13G170500	0.301115	0	0	0.138668	0	0.159139
Glyma.17G079600	2.06479	1.78918	1.44109	1.90173	2.97215	0.363745
Glyma.20G079000	0	0	0	0	0	0
Glyma.05G078900	2.47593	2.10286	2.31504	2.08892	2.01643	2.05768
Glyma.08G144900	0.16986	0	0.177826	0	0.172591	0.179541
Glyma.19G234400	32.6335	29.6728	32.0514	27.6722	31.7912	31.4125
Glyma.07G095600	0	0	0	0	0	0
Glyma.03G064100	0	0	0	0	0	0
Glyma.20G188100	2.80742	2.07418	2.86175	2.51768	2.50225	2.81125
Glyma.09G116500	14.9226	13.7767	11.7534	12.5239	14.5249	12.9723
Glyma.11G004600	19.5316	21.2827	18.5442	19.8793	17.5592	18.3805
Novel00192	2.58554	1.50374	1.83512	1.65484	1.60298	2.59394
Glyma.07G255600	6.5466	6.64522	8.1591	6.89099	8.07725	4.61315
Glyma.14G096700	9.70355	7.76151	6.34916	8.24978	8.62711	10.5525
Glyma.02G036400	20.2527	15.541	13.0012	16.8246	14.1957	12.9739
Glyma.18G252900	1.79042	0.372343	1.49951	0.989416	1.63728	0.94623
Glyma.19G018300	2.91123	1.23558	0.559795	1.20386	1.99215	2.76316
Glyma.10G069200	0.186607	0	0	0	0	0
Glyma.07G083500	52.8129	68.502	65.0328	63.2096	56.783	58.4881
Glyma.07G117900	0	0	0	0.0595258	0	0
Glyma.17G152700	44.8613	42.5865	49.8795	41.9744	48.0381	45.5479
Glyma.10G252600	0	0	0.25219	0	0	0
Glyma.19G181200	4.82597	3.20604	4.66637	3.17931	3.67767	3.04644
Glyma.07G036600	19.5056	22.2436	21.5442	19.4341	18.9155	19.3854
Glyma.15G188800	21.4478	20.2558	18.9517	17.8511	18.6936	20.3823
Glyma.03G126100	1.53689	1.59809	2.10831	1.36671	1.50775	1.73652
Glyma.05G193900	0.0337556	0.0701996	0.0706775	0.12436	0.0685966	0.0178397
Glyma.10G101300	0	0	0	0	0	0
Glyma.06G220300	5.63437	4.14496	5.09609	5.22473	5.06288	5.9555
Glyma.01G105100	0	0	0.169152	0	0.164172	0
Glyma.10G102900	17.6884	21.0028	19.26	16.6723	20.6132	18.2908
Glyma.02G188400	0.768062	1.26453	1.13912	0.235803	0.585308	0.338266
Glyma.01G020700	0	0	0	0	0	0
Glyma.15G081500	1.93033	1.48259	2.48015	1.47484	2.60772	2.31858
Glyma.03G170500	0	0	0.26581	0.0212592	0.445609	0.0243976
Glyma.10G214700	36.0775	30.7002	32.2563	39.4615	35.1079	36.6477
Glyma.10G176600	0	0	0	0	0	0
Glyma.07G193700	16.6009	16.1769	16.2208	16.4257	13.687	17.146
Glyma.13G187100	12.4945	13.1731	12.2145	14.6353	11.7222	12.9305
Glyma.18G058200	76.1106	80.7383	75.4837	75.6142	74.9274	74.6432
Glyma.17G055600	0.336841	0.233503	0	0.103413	0	0
Glyma.02G174100	9.78534	11.286	9.39854	10.5967	10.3134	10.5978
Glyma.19G027300	10.4993	9.04582	9.9972	10.8213	9.49966	9.45944
Glyma.03G203000	1.40948	2.00997	1.60206	2.29961	1.47305	2.1283
Glyma.05G168400	318.873	275.254	278.44	243.149	234.313	205.332
Glyma.18G045300	24.4848	12.9663	28.5568	16.8686	20.5231	19.7706
Glyma.13G196200	104	64.7031	140.461	68.6769	141.902	114.731
Glyma.14G179000	17.17	10.9819	15.1615	16.6005	11.1488	12.0322
Glyma.14G006000	19.1248	13.1777	18.2125	13.1578	17.9104	18.1446
Glyma.04G100700	10.6031	8.03473	7.42702	11.7083	11.0463	13.6799
Glyma.02G260100	12.7008	13.365	14.0618	10.1269	13.6478	11.1068
Glyma.07G117300	111.018	83.7289	70.9068	74.0583	78.6835	87.647
Glyma.14G128300	12.6127	14.9907	11.8822	12.8212	13.182	13.1091
Glyma.07G190800	20.1216	17.4603	19.8785	15.9224	15.4778	17.6737
Glyma.02G237100	44.308	36.2556	31.8233	33.2269	31.7668	27.8879
Glyma.04G241900	32.2946	36.6018	29.642	35.0295	31.0573	32.3847
Glyma.20G066300	1.99986	2.20947	2.6825	2.64778	2.15901	2.11384
Glyma.12G022900	0	0	0	0	0.133288	0
Glyma.09G106500	0	0	0	0	0	0
Glyma.15G086300	0.107135	0.148536	0	0.0328916	0.0362859	0
Glyma.02G235800	34.5267	36.0073	31.8873	37.2016	32.8429	34.5417
Glyma.12G153900	0	0	0.0355653	0	0	0
Glyma.02G176500	13.1767	10.3137	10.4597	11.8027	10.1517	10.484
Glyma.15G129800	136.058	113.658	133.726	111.155	126.336	120.472
Glyma.19G089400	0	0	0	0	0	0
Glyma.10G110200	0.0594129	0.123558	0.0621994	0	0	0
Glyma.14G169300	26.6377	20.0693	23.8735	19.5218	24.9168	24.9188
Glyma.17G125700	30.6959	24.0978	32.7764	23.1571	27.2352	26.5294
Glyma.05G241900	13.4638	9.72659	14.641	8.44591	13.9295	13.4855
Glyma.06G050100	106.867	88.1166	62.2501	154.663	75.6566	63.6748
Glyma.11G196600	0	0	0	0	0	0
Glyma.18G050900	64.4914	70.2513	72.8937	61.7929	62.6639	61.4132
Glyma.08G297400	44.552	41.9266	44.1828	34.6599	42.0439	37.7677
Glyma.07G166600	0	0	0	0	0	0
Glyma.18G259500	44.644	58.772	51.7007	53.5931	57.377	46.1973
Glyma.08G015900	56.2288	60.1109	60.5505	59.8658	58.2669	60.7359
Glyma.06G139900	44.809	43.746	43.3778	43.1301	40.7797	40.5508
Glyma.08G192300	15.4947	12.7389	12.8779	12.5015	13.7663	12.7383
Glyma.17G139300	4.11622	4.28013	5.65592	4.38353	7.97269	6.79815
Glyma.04G048300	21.6875	16.0728	18.5765	17.941	23.4785	23.7571
Glyma.15G151600	1.42463	1.18509	1.78974	2.75547	1.73704	2.71049
Glyma.18G160600	0	0	0	0	0	0
Glyma.07G239200	67.608	54.9323	53.9895	84.5121	52.336	55.5736
Glyma.10G143700	7.18239	6.5983	5.89495	6.69548	6.92589	7.68388
Glyma.03G005400	12.4889	33.6794	10.9997	33.3576	33.3517	18.9114
Glyma.08G097000	0.913729	1.6627	2.15231	0.841572	1.74079	1.56944
Glyma.18G102100	16.2264	11.7643	18.6238	13.7796	17.6217	16.0498
Glyma.17G071200	60.9392	51.5864	62.7749	47.9417	64.5981	53.1609
Glyma.03G231700	41.0126	46.4382	40.3646	47.92	35.7728	41.3832
Glyma.05G181800	10.8756	11.1059	11.8963	10.0617	9.81163	10.0005
Glyma.08G080800	0	0.145018	0	0	0	0
Glyma.20G021400	0.165613	0.344417	0.173381	0.152535	0.168276	0
Glyma.16G046900	45.181	40.7545	48.0901	36.145	43.6069	42.8103
Glyma.19G013000	46.7893	34.0075	42.5329	31.4321	52.8392	45.7343
Glyma.17G017100	3.92759	4.84634	5.86617	4.87147	3.88432	2.93369
Glyma.06G284800	19.6409	21.8937	18.294	22.4597	19.993	19.2652
Glyma.08G352900	0.0336271	0	0	0	0	0
Glyma.07G049400	146.974	171.97	145.572	143.241	134.22	142.037
Glyma.11G244800	0.0356158	0.0740681	0.0372862	0.131213	0.0361884	0
Glyma.15G154200	5.0055	5.93884	5.26546	5.30471	5.52611	5.31623
Glyma.01G085900	0	0	0	0	0	0
Glyma.13G045700	0.756226	0.723433	0.665022	0.362183	0.491765	0.511569
Glyma.02G023400	29.5483	21.6066	18.7601	21.3329	19.8541	18.2357
Glyma.06G068300	25.6378	23.8855	27.6809	22.4246	26.8076	24.9166
Glyma.04G239500	0.228432	0.522563	0.478292	0.378707	0.324947	0.772645
Glyma.18G002500	9.80216	8.84843	12.0662	10.417	11.2731	9.6777
Glyma.04G092700	48.8995	51.7532	55.3906	50.5774	50.9256	51.6865
Glyma.02G206500	8.58035	9.14866	7.63776	10.5969	8.72995	7.89328
Glyma.07G104200	77.2209	128.963	111.046	69.2454	44.9267	44.4157
Glyma.04G256100	88.18	76.2423	95.7931	90.6011	116.028	111.662
Glyma.03G030800	3.26495	2.77502	2.6453	1.90887	2.74049	1.83055
Glyma.02G278100	0	0	0.388892	0	0	0.13088
Glyma.01G001500	0	0.0179384	0.036121	0.0794453	0.0350575	0.0364693
Glyma.09G221400	0.281895	0.14656	0	0.259634	0.143214	0.297962
Glyma.10G038200	0.54555	0.405196	0.571137	0.430687	0.158377	0.247133
Glyma.11G104700	8.10135	6.58121	7.42114	8.7829	7.63137	9.09827
Glyma.13G055400	385.287	279.455	366.808	317.273	350.014	342.234
Glyma.04G135000	20.102	12.2723	17.2185	16.06	16.5568	20.9258
Glyma.U002900	0.148034	0.307859	0.154977	1.15892	0.676864	0.782357
Glyma.08G322100	7.48535	4.82573	6.42587	7.92837	6.0085	6.25046
Glyma.07G253800	5.58973	5.49963	5.42596	7.00561	6.79395	8.28286
Glyma.14G047200	183.82	188.211	189.917	139.689	171.184	155.046
Glyma.05G127600	0.590488	1.15125	0.811364	1.12171	1.01247	0.897205
Glyma.11G190200	109.927	100.035	106.932	85.6924	119.605	107.737
Glyma.08G098400	12.2686	11.3455	10.3173	8.40534	8.7363	10.5231
Glyma.19G180100	27.349	34.6313	25.3231	35.4889	27.9122	28.1369
Glyma.12G024100	3.32381	1.87209	3.04474	2.67866	4.64371	3.65963
Glyma.06G121900	0	0.172208	0	0.30507	0.336552	0.175052
Glyma.03G146600	10.9793	9.44059	10.4443	8.99409	10.7268	8.81539
Glyma.16G073900	8.7306	13.4581	7.85726	11.6385	9.64912	7.28542
Glyma.14G135700	0	0	0	0	0	0
Glyma.06G236100	27.7173	29.2073	27.9104	24.5547	25.6951	25.7935
Glyma.09G154400	14.7413	11.2376	12.2136	13.7854	12.9107	14.7211
Novel00427	0.155263	0.134538	0.379271	0.524339	0.499569	0.84791
Glyma.18G199900	0.478306	0.746029	0.65096	0.837015	0.583195	0.859463
Glyma.05G003100	0.846248	0.192488	0.276856	0.608922	0.67176	0.754717
Glyma.13G241800	80.9666	89.9789	74.939	84.3815	75.2334	87.0643
Glyma.09G112000	0	0	0	0	0	0
Glyma.09G234400	14.1354	16.6356	14.5884	17.0529	15.2566	16.336
Glyma.08G167000	1.08599	0.993727	1.86455	1.3203	1.01517	1.42338
Glyma.10G091400	0	0.735007	0	0.484105	0.515647	0
Glyma.01G058800	0	0	0	0	0.349664	0
Glyma.13G005600	0	0	0	0	0	0
Glyma.07G017900	0	0	0.106696	0	0.0517772	0.0538623
Glyma.10G096700	0.50958	0.529872	0.533479	0.938676	1.38073	0.538623
Glyma.13G106000	73.0398	77.2436	70.0636	70.0878	73.5237	70.4998
Glyma.02G163600	1.28217	1.92577	1.19316	1.57455	2.46081	1.20466
Glyma.05G152700	0.544483	0.566165	0.190006	0.835808	0	0.191838
Glyma.08G162900	0	0	0	0	0.097906	0
Glyma.08G009700	5.96756	7.11605	6.53402	5.8997	6.11913	7.40718
Glyma.17G261100	8.57293	5.67275	7.64915	8.70346	7.62191	7.51696
Glyma.13G305200	8.77116	9.00044	8.43344	10.5871	10.4366	14.4434
Glyma.19G082100	20.4151	22.6519	20.5125	20.6488	20.7813	21.0523
Glyma.10G272800	27.7468	30.1912	27.1494	29.6302	27.6073	28.1099
Glyma.18G259800	0.99499	0.871252	1.09648	0.723486	1.0908	1.1624
Glyma.07G038500	10.1576	10.2341	12.4834	6.21761	8.7824	7.66897
Novel00196	0.104392	0.0271372	0.109288	0.288444	0.742492	0.35861
Glyma.13G023000	0.268371	0	0	0.338244	0	0
Glyma.01G041500	4.38652	9.24651	5.15456	6.56862	5.70016	4.32112
Glyma.07G243700	8.42379	17.1783	5.99341	34.5746	8.97472	6.65632
Glyma.19G136200	10.4258	11.2823	12.6148	8.59974	9.97469	11.7807
Glyma.15G105100	143.081	139.219	107.708	200.101	111.406	114.368
Glyma.04G075400	8.08752	9.25567	10.3512	10.1286	10.1467	8.99153
Glyma.14G020200	24.3268	22.0427	29.4362	23.1853	25.9893	29.2532
Glyma.10G127300	0	0	0	0	0	0
Glyma.16G035800	29.7711	20.665	31.4141	24.3091	33.7616	31.1358
Novel00831	3.00488	3.77939	3.57907	2.91674	3.21774	3.3283
Glyma.18G186200	0.214323	0.202598	0.101989	0.556304	0.217769	0.247133
Glyma.07G129300	38.1801	38.5154	43.2023	29.4354	24.3186	21.2322
Glyma.05G066000	4.04833	5.93162	5.77936	5.59295	5.79617	5.64058
Glyma.07G117500	0.127531	0.309423	0.445042	0.46984	0.345551	0.224666
Glyma.05G123600	0.276663	0.127858	0.354003	0.368066	0.187407	0.389908
Glyma.18G103000	9.93681	10.6093	7.43061	12.5841	14.1532	11.8629
Glyma.01G132800	4.90471	4.07339	4.70129	4.57605	4.88648	4.67929
Glyma.12G176700	0.858736	0.127562	0.899012	0.225978	1.12184	1.81536
Glyma.07G258500	3.76147	5.8207	3.87588	3.98273	2.67837	3.19321
Glyma.08G182700	4.38436	7.45405	4.05393	6.01297	4.64995	5.78434
Glyma.05G134900	188.416	128.196	200.319	176.748	195.696	210.21
Glyma.08G107600	0.0276599	0	0.0289571	0	0.0281045	0.0292363
Glyma.08G297200	20.7756	16.0358	19.4958	15.7582	17.0296	16.4852
Glyma.13G157500	3.3368	2.85738	2.77409	3.97721	2.19382	4.35686
Glyma.11G214400	3.4827	2.4348	4.12701	3.30322	3.83985	3.44622
Glyma.10G209100	11.1398	10.953	11.0276	11.342	9.97144	11.3342
Glyma.03G207200	5.036	4.60394	3.89222	4.7317	4.49881	4.32272
Glyma.20G240800	5.26008	5.34617	6.6247	6.99384	7.15299	9.02957
Glyma.10G208300	77.1644	75.0354	86.236	80.9803	85.7163	86.1983
Novel01242	1.18648	1.15148	1.65617	1.3842	0.642965	1.08689
Glyma.11G126200	20.3787	21.5099	18.9895	17.1513	19.2783	19.6832
Glyma.14G096100	23.3144	23.2353	21.3854	24.0231	21.901	24.4969
Glyma.11G055500	51.7293	55.8972	45.818	49.3446	56.7173	55.5959
Glyma.09G005600	17.4481	21.4515	16.5463	26.8558	17.8876	30.2965
Glyma.16G087600	9.8752	9.00707	9.68353	10.0206	10.0725	9.75686
Glyma.15G082700	0.588848	0.782379	0.753457	0.87378	1.13015	0.656987
Novel00922	0.77643	0.869452	0.594002	0.68761	0.515827	0.757552
Glyma.11G162400	0	0	0	0	0	0
Glyma.16G205300	9.59075	8.53331	9.31598	9.56189	8.53938	8.04719
Glyma.03G242900	602.132	528.547	622.27	561.886	638.899	639.379
Glyma.02G097000	24.4683	25.4043	24.7273	18.2532	20.6994	20.3626
Glyma.05G180800	4.45316	4.89837	5.77936	4.13539	5.57181	4.04566
Glyma.18G059600	3.04729	2.65693	3.8441	3.53881	4.82712	4.60138
Glyma.07G027800	25.1645	31.7654	25.1834	30.8456	26.0757	28.5749
Glyma.13G162000	0.668021	2.08387	0.582793	1.12799	0.67876	1.29451
Glyma.19G241000	14.5257	12.089	14.3478	11.2622	14.4812	12.4621
Glyma.19G051100	34.319	44.2636	65.651	53.0871	82.6956	60.7352
Glyma.08G033300	45.2699	36.6642	44.1409	41.4504	51.4742	50.4039
Glyma.08G054000	0.148532	0.0617788	0.0310997	0.0273605	0.120736	0.188397
Glyma.18G035900	15.8073	17.8089	13.504	16.8408	17.1286	17.733
Glyma.06G184300	25.9093	25.793	13.9475	26.7106	15.257	14.1598
Glyma.09G142500	0.0260809	0.0542389	0.0546081	0.168149	0	0.0275673
Glyma.19G089600	7.90671	7.66605	7.94196	8.95528	9.98799	10.729
Glyma.12G122100	23.0458	26.8763	23.7304	25.8141	22.9394	23.7031
Glyma.11G162200	1.9902	3.37026	15.3587	1.88541	3.2933	7.09225
Glyma.13G257000	3.84031	2.72871	2.01021	3.18334	1.30068	1.96194
Glyma.13G048900	0	0	0	0	0	0
Glyma.06G240200	0.441636	0	0.462349	1.42366	0.224368	0
Glyma.09G048700	0.316081	2.43762	0.523934	4.43958	1.31142	0.807399
Glyma.18G065800	1.03508	1.50682	3.46762	2.95536	3.89138	2.40697
Novel00489	1.27818	1.41482	0.733811	0.987363	1.25683	1.30745
Glyma.08G140600	4.69957	10.0219	4.22507	8.29007	3.18342	3.17129
Glyma.06G265200	0.24811	0.464382	0.155848	0.731254	0.352938	0.314701
Glyma.11G119000	0.881965	0.183417	0.861774	1.13724	2.15075	1.30512
Glyma.08G306000	5.47672	4.50129	4.11994	3.80582	4.26521	4.15966
Glyma.05G025800	0.129893	0.270131	0.27197	0	0.527925	1.09837
Glyma.15G245600	8.08663	9.81635	7.65332	9.50953	7.17122	8.49028
Glyma.08G190200	7.27613	16.5998	7.50369	19.9046	12.6897	10.5605
Glyma.10G083900	0.629481	0.810393	0.721766	0.828244	0.730973	0.697042
Glyma.11G139300	86.6804	99.072	85.7081	92.2448	62.747	66.4267
Glyma.20G148300	0	0	0	0	0	0
Glyma.07G060400	10.5728	10.9251	10.9303	13.633	11.1792	12.0485
Glyma.18G027100	5.19736	4.45202	4.14676	5.67261	4.3271	5.13057
Glyma.15G243300	8.10281	8.266	9.63351	6.28581	9.42778	9.37516
Glyma.04G023700	16.7019	21.333	21.184	14.0517	16.3993	12.9857
Glyma.04G130200	12.3573	12.8494	13.337	9.97344	9.06101	12.927
Glyma.12G098300	219.688	151.543	301.763	156.934	164.676	167.562
Glyma.07G019700	133.744	105.931	132.707	109.825	122.796	111.56
Glyma.14G194900	11.0187	4.53453	11.0476	7.0212	13.0562	9.99295
Glyma.16G195100	0.469825	0.351745	0.531209	0.311561	0.649235	0.556195
Glyma.04G067000	7.6892	9.71747	8.11175	9.09762	7.99311	7.18966
Glyma.04G056100	1.57104	0.925705	1.61731	1.20581	1.99537	1.90966
Glyma.18G110500	7.18323	6.55637	7.31124	6.76299	8.59627	8.52063
Glyma.20G068800	0.407664	0.211949	0.640175	0.375471	0.414218	1.07725
Glyma.02G245100	77.0991	47.7124	86.3574	59.9109	81.8373	71.9199
Glyma.07G244700	2.08817	2.88262	2.48764	2.8849	1.31694	2.28329
Glyma.04G251400	0.32815	0.469175	0.601197	0.226677	0.166713	0.26014
Glyma.17G046700	0.327138	0.765371	0.770581	1.05456	0.914092	1.12379
Glyma.01G199800	0.0310283	0.0322639	0.0649671	0.028578	0.0315271	0
Glyma.06G000100	22.2414	22.1589	23.758	22.4943	19.7876	23.9027
Glyma.02G239900	2.73177	2.50915	3.57486	3.14505	2.22055	2.74309
Glyma.06G079500	2.64982	3.22433	2.71507	6.69855	2.46327	3.0988
Glyma.04G028000	0.0372165	0.077397	0	0	0	0.157351
Glyma.11G041600	15.6539	18.2352	14.393	13.958	14.1075	15.0113
Glyma.17G243400	13.0166	13.8975	11.3154	11.7746	15.7058	13.5128
Glyma.12G153000	6.78185	4.87091	8.08806	5.60234	6.89088	7.20533
Glyma.17G189200	0.380721	0.0791763	0.558007	0	0.232105	0.0804839
Glyma.12G198600	10.0549	9.75961	7.66309	8.97087	8.25719	7.84096
Glyma.14G083300	9.00676	10.238	9.98556	9.0426	10.0326	10.3775
Glyma.13G095300	0.225324	0.562313	0.235892	0.124518	0.686841	0.0952667
Glyma.20G182200	0	0	0	0	0	0
Glyma.11G206100	1.48856	3.7474	2.0505	2.62176	2.38815	2.89837
Glyma.13G151700	0	0	0	0	0	0
Glyma.04G219800	1.81494	0.566165	0.190006	0	0.184412	0.191838
Glyma.14G046600	3.64633	3.22633	3.39056	2.77431	3.77398	3.27962
Glyma.17G010300	0	0	0	0.0195245	0	0
Glyma.01G142400	3.40557	2.61951	1.07447	1.03122	1.84867	3.45174
Glyma.17G224900	0.24842	10.2464	8.06221	0.30507	0.168276	0.350105
Glyma.15G076300	19.3066	22.1918	17.7465	20.942	17.9035	18.8089
Glyma.03G156900	0.883272	2.14304	1.23293	1.62704	1.34621	2.17843
Glyma.16G014400	40.3644	37.8645	44.3252	38.1432	39.1947	42.8607
Glyma.08G102600	31.2401	38.3383	33.5048	35.6269	31.4175	33.3398
Glyma.04G076500	16.1509	7.94045	12.2316	7.71906	16.8955	11.6433
Glyma.13G167300	39.9656	44.5849	39.2488	37.6812	38.9809	41.0892
Glyma.12G073500	0	0.367378	0.18494	0.162704	0.179494	0.186723
Glyma.07G205200	3.74283	1.73442	6.17569	2.39809	4.58841	3.39713
Glyma.13G235500	0.514527	0.312093	0.359106	0.236947	0.479233	0.317247
Glyma.02G198300	0.123247	0.192233	0.193541	0.0567572	0.250457	0.130272
Glyma.15G124300	2.29311	1.76624	1.68935	2.65958	1.72591	2.33403
Glyma.05G157200	20.6456	23.6332	21.9146	22.3883	22.8746	19.1277
Glyma.02G288300	5.41611	5.29872	5.42625	5.63206	5.88781	5.90946
Glyma.09G271000	0	0	0	0	0	0
Glyma.08G103300	5.18376	6.49993	6.19303	5.61694	4.61646	5.44697
Glyma.10G203900	14.5639	12.3044	9.42345	13.1343	12.3317	18.0665
Glyma.11G121000	1.0871	1.41299	1.92053	1.56446	1.17362	1.2927
Glyma.19G190500	0.151707	0.210331	0.158822	0.0931511	0.051382	0
Novel00515	1.67357	0.942614	1.38705	1.09183	1.77133	1.84266
Glyma.20G118900	3.47222	5.00086	2.46101	4.90628	3.287	3.53334
Glyma.04G141200	0	0	0	0.0625784	0	0
Glyma.05G209600	50.4737	64.5268	47.674	56.3066	41.7904	48.2032
Glyma.20G239500	14.6474	14.2492	14.4194	15.5835	17.5114	15.4453
Glyma.13G137000	4.33699	4.79266	5.25262	4.01016	5.14981	4.44036
Glyma.18G149100	0	0	0	0	0	0
Glyma.09G007400	21.9854	15.2807	19.3823	13.4284	14.2263	16.6338
Glyma.18G011100	23.1859	23.1493	20.9194	23.8555	20.1931	20.6619
Glyma.09G159200	0	0	0	0	0	0
Glyma.07G177000	22.3494	24.3991	22.4636	22.3102	21.8475	22.0201
Glyma.12G200000	0.25479	0.323811	0.0889132	0.443264	0.230121	0.209464
Glyma.03G210400	0.385895	0.267508	0.538659	0.236947	0.653499	0.679815
Novel00825	4.84933	6.03292	4.29971	6.16406	5.68148	5.49184
Glyma.04G146900	14.9107	14.0949	13.1838	14.2567	13.2621	13.334
Glyma.10G055200	59.6208	53.729	61.8392	54.8109	49.9219	59.8679
Glyma.13G140100	108.69	107.821	96.0135	92.9458	87.7857	94.6751
Glyma.13G122200	5.90034	7.14992	6.43245	6.24884	4.95727	5.73705
Glyma.15G107900	60.3608	51.3328	61.3842	50.7584	55.6027	49.2754
Glyma.14G111400	18.9659	18.1948	13.4256	15.796	13.3836	13.8409
Glyma.10G262200	20.0673	14.9852	18.4128	19.1962	15.3515	16.8706
Glyma.20G165100	0.521617	0.650866	0.764514	0.19217	0.424002	0.551346
Glyma.06G128300	0.607756	0	0.763512	0.895618	1.11155	1.92718
Glyma.03G106400	0.356408	0.338374	0.486683	0.228356	0.377883	0.3931
Glyma.05G013300	2.98719	3.14269	3.01692	4.20786	2.1068	3.52891
Glyma.08G259200	226.045	201.763	228.078	185.915	233.919	211.519
Glyma.07G225900	0	0	0	0	0	0
Glyma.16G204000	15.0296	15.3014	18.0371	14.0356	17.6657	17.6021
Glyma.15G069000	1.25782	0.523165	2.10691	1.62189	2.55609	0.531805
Glyma.09G070400	0.799151	1.66195	0.968731	1.82073	1.02568	0.933613
Glyma.15G144700	2.01507	1.62387	1.37122	1.20636	2.55933	2.18316
Glyma.06G147100	3.2282	5.17499	1.40817	3.84047	1.1617	1.7061
Glyma.16G190300	0	0	0	0	0	0
Glyma.05G240300	1.21695	1.14295	0.8836	1.22932	0.877528	1.26556
Glyma.02G143600	0.139562	0.0290239	0.233772	0.102833	0.113444	0.0885097
Glyma.14G111300	19.6283	13.6491	17.4023	15.7619	20.0061	20.4228
Glyma.18G157400	0	0.145528	0	0.0429676	0.0948034	0
Glyma.20G185500	3.46456	3.24623	5.61993	2.84031	4.68078	4.02419
Glyma.07G236300	14.9727	13.1721	13.7618	11.2082	13.4832	13.7188
Glyma.09G044500	20.4319	18.1282	25.6884	14.3405	19.1256	16.5132
Glyma.02G176000	5.61903	6.76533	3.96299	6.75512	4.56749	4.06372
Glyma.03G001700	0.611496	0.272506	0.33533	0.187735	0.532566	0.40012
Glyma.13G236900	1.70042	1.76813	1.26095	2.80599	2.01571	2.09689
Glyma.02G024000	0.102706	0.106796	0.0537615	0.0472976	0.0521786	0.0542798
Glyma.17G097400	1.4309	0.881707	1.49801	0.927412	0.861573	1.17635
Glyma.05G070200	30.8254	26.6212	36.8195	22.7701	29.9809	29.2202
Glyma.02G188000	4.3415	3.38579	4.97613	5.03279	4.18313	4.03511
Glyma.18G223800	0.0624956	1.03975	0	0.518043	0.571503	0
Glyma.15G211600	0.89686	0.635846	1.53642	0.675847	1.36692	0.947976
Glyma.08G338300	1.35598	0.969361	0.887237	1.06677	0.746299	0.95551
Glyma.17G209600	21.3119	21.1957	21.8581	18.1475	22.786	20.6303
Glyma.14G083800	0	0	0	0	0	0
Glyma.12G227900	45.0288	42.5974	48.4876	42.6578	46.8535	47.5236
Glyma.05G128400	46.7279	40.7375	36.3913	43.5627	26.6347	31.1706
Glyma.14G070500	84.7941	116.987	101.023	115.927	107.697	99.6632
Glyma.03G237200	6.78139	9.06415	7.80519	7.06348	7.88735	7.45715
Glyma.20G112200	1.68357	1.36062	2.40821	1.33568	2.52361	2.07024
Glyma.08G330400	153.689	144.483	160.377	140.332	138.828	153.346
Glyma.06G325600	1.64245	1.92133	3.05208	3.47931	2.58672	3.0381
Glyma.08G250000	1.79504	2.96273	2.17751	2.2831	2.28711	2.40932
Glyma.U014400	0	0	0	0	0	0
Glyma.06G163600	4.91185	4.90584	7.13822	6.3395	7.88024	7.30951
Glyma.13G005400	0	0	0	0	0	0
Glyma.13G229500	12.7759	8.78614	9.1998	10.4595	9.61577	10.7175
Glyma.01G078800	7.39483	8.22329	8.27927	8.22979	9.91393	7.05638
Glyma.10G148300	1.56651	1.99357	2.52116	1.67968	2.61323	1.95235
Glyma.04G208000	3.26562	3.00758	3.61414	3.35147	1.89607	3.7476
Glyma.03G224900	2.45353	2.29611	2.05488	2.71173	3.49017	3.37138
Glyma.08G204700	8.45535	9.52779	8.4445	8.63482	8.08803	7.77803
Glyma.15G196800	58.4464	73.4969	55.3211	75.564	56.547	58.3211
Glyma.12G090400	5.37125	3.16491	5.24828	3.62786	3.45648	3.21718
Glyma.04G021300	20.1567	17.7213	18.494	17.522	22.8395	18.9117
Glyma.14G075500	66.1907	63.4295	66.0921	58.0954	65.4784	64.5348
Glyma.15G163000	0	0.0984048	0	0	0.0961577	0
Glyma.16G104300	10.9526	9.36814	9.52439	7.64708	8.07725	8.2158
Glyma.09G142200	0.050569	0.157748	0.344115	0.279453	0	0.133628
Glyma.17G139700	2.63432	1.853	16.5472	2.28356	7.32148	5.48702
Glyma.08G215400	0.672055	0.399324	1.85945	0.309491	1.07306	1.0148
Glyma.19G075100	11.1807	8.34157	9.94928	7.92924	9.11672	8.6566
Glyma.16G203500	0.140948	0.0488534	0.049186	0.173089	0.190951	0.148981
Glyma.09G247500	4.34626	4.15487	3.98134	4.77781	3.93534	4.42725
Novel00519	2.95153	1.63683	2.05997	2.17476	1.99932	1.2479
Glyma.18G191200	84.8058	41.0266	90.4941	45.5858	81.662	87.2949
Glyma.20G056100	0	0	0	0	0.21713	0.225874
Glyma.12G043100	5.24088	4.1957	5.04969	5.14739	4.09989	4.48559
Glyma.02G034100	1.42575	1.26557	1.09216	1.31316	0.918672	1.24972
Glyma.06G024600	11.1726	9.8787	13.4088	10.3411	10.2879	10.1972
Glyma.01G191100	11.6309	13.6452	10.7867	11.6672	11.4196	11.3183
Glyma.20G071600	8.56826	8.00202	7.05982	8.98769	9.3106	8.4696
Novel00446	0.733069	1.04649	0.76745	0.823946	0.795353	0.945579
Glyma.05G233800	0	0	0	0.111952	0	0
Glyma.08G206500	4.24203	4.10883	6.57022	3.69295	5.72729	4.79091
Glyma.20G114400	0.897518	0.933258	0.536921	2.24374	0.911947	0.406573
Glyma.17G055400	0	0.108478	0	0	0	0.110269
Glyma.05G135500	2.57621	0.765371	1.54116	1.18638	0.56092	1.16702
Glyma.18G222800	0	0	0.0481613	0	0	0
Glyma.13G016900	0.310746	0	0	0.351253	0	0.0149298
Glyma.06G128100	4.80813	9.91587	4.78195	10.5913	4.23404	7.07268
Glyma.07G053200	41.0564	35.2313	38.4316	34.5826	35.5441	39.0789
Glyma.18G131800	18.5914	21.1094	18.6804	20.0756	25.6214	19.8769
Glyma.09G139600	0.445815	0.593947	0.306288	0.975197	1.01921	2.07633
Glyma.19G033900	10.4059	13.5993	7.82818	9.08663	10.1399	9.04563
Glyma.03G114100	7.27438	8.10867	8.83404	8.14711	9.10612	8.48864
Glyma.08G060000	0.838549	0.174388	0.526727	0.617863	0	0
Glyma.02G000100	9.12556	11.1455	9.52281	9.96013	9.00373	9.63015
Glyma.05G218000	15.9149	14.8855	14.5682	15.4683	13.3266	10.313
Glyma.01G202100	1.70789	4.6281	0.650178	3.3367	1.47241	1.31289
Glyma.02G124400	18.8457	17.6563	20.1281	15.4288	16.2473	14.8493
Glyma.06G109500	18.07	18.7895	14.6843	18.6364	17.2524	18.9048
Glyma.08G036800	0.543552	0.847795	1.13809	1.31415	0.828436	0.78998
Glyma.13G147100	21.7905	22.5756	19.8595	23.5823	21.5151	22.7594
Glyma.16G054200	31.3463	31.819	31.0287	39.6998	33.8646	31.0582
Glyma.03G083000	0.0334573	0.0347896	0.105079	0	0	0
Glyma.10G162300	8.66699	15.7188	10.7194	9.69045	7.45466	11.2062
Glyma.17G084900	0.998674	1.45382	1.60312	1.10377	1.75886	1.90007
Glyma.05G234900	24.4916	23.6354	24.1811	22.4024	22.5821	22.261
Glyma.09G277300	0	0	0.0282494	0	0	0
Glyma.11G079800	42.8171	34.9457	33.1538	36.1619	34.1477	39.2801
Glyma.08G308600	5.1566	5.79246	3.42821	8.60898	7.86563	12.5322
Glyma.04G152400	0.583508	0.285527	0.287471	0.410975	0.313883	0.399083
Glyma.02G255000	451.107	435.145	457.073	505.671	556.724	432.687
Glyma.08G280400	0	0	0	0	0	0
Glyma.17G220800	0.0785518	0.0408399	0.06853	0.0482324	0.0399074	0.0553526
Glyma.03G006400	0.55982	1.35826	0.781435	1.20309	1.32725	1.77518
Glyma.03G005000	25.2106	25.2212	23.8711	36.7996	29.203	37.886
Glyma.05G173500	1.20707	2.95855	1.17342	3.17643	1.5477	1.85305
Glyma.04G184300	33.5732	27.5533	34.7635	30.3687	40.7253	38.2029
Glyma.04G124100	0	0.0710138	0.0714972	0.125802	0.138784	0.0721866
Glyma.02G202900	110.02	90.8749	89.627	88.2225	103.23	103.683
Glyma.14G142500	3.23931	3.30762	3.75786	3.7361	3.91408	3.82494
Glyma.13G215900	32.7753	40.5818	31.8319	40.1847	30.8191	31.9684
Glyma.17G102300	5.47772	3.844	5.73463	4.44868	5.09969	5.47618
Glyma.12G144800	0.130533	0.458091	0.1879	0.210393	0.116052	0.189712
Glyma.19G061700	0.722677	0	0	0.221869	11.9935	0.254622
Glyma.07G122900	8.24305	10.1425	9.6328	9.24403	9.29302	9.18681
Glyma.02G143300	75.8246	71.3882	160.003	45.5005	74.29	68.1511
Glyma.13G284400	3.79807	4.56161	4.9009	3.11849	3.53006	3.92118
Glyma.09G043100	21.569	18.5104	26.8206	20.8199	22.9685	22.5992
Glyma.05G100100	0	0	0	0	0	0
Glyma.09G153300	20.9995	19.0586	22.9712	15.0003	19.794	19.7609
Glyma.07G038900	4.35586	3.01954	4.08514	4.59694	8.66737	8.92048
Glyma.18G194800	0	0	0	0.0527118	0	0.0907399
Glyma.06G319300	184.888	277.195	128.389	337.57	272.353	185.221
Glyma.17G133900	0	0	0	0	0	0
Glyma.07G206000	8.8918	7.60251	10.8861	6.47551	10.9107	9.2893
Glyma.06G167200	0.543862	0.565519	0.49029	0.779198	0.614006	0.75051
Glyma.13G104600	0	0.0262413	0.0264199	0	0	0.0533493
Glyma.02G069400	0	0	0	0	0	0
Glyma.20G075800	0	0	0.130239	0	0	0
Glyma.02G308400	40.5266	35.8193	44.3855	32.1579	31.2003	40.6946
Glyma.03G059200	2.95953	3.72149	3.45861	3.93025	3.49664	4.1467
Glyma.08G082400	1.71678	3.91956	1.91451	4.19364	2.54073	2.76139
Glyma.18G031700	0.249983	0.90978	0.915974	2.53266	1.27001	0.660575
Glyma.12G194100	12.8269	15.1089	12.8187	16.8157	12.6189	12.1267
Glyma.08G246900	0	0	0	0	0	0
Glyma.20G233900	9.58269	12.8048	8.73083	14.0443	11.9984	10.8011
Glyma.15G236400	11.7447	12.0477	11.4943	14.6336	12.2553	14.4784
Glyma.12G232500	0	1.08763	1.82506	0	1.41706	0
Glyma.05G014600	1.80165	1.55636	1.94419	1.60832	3.18246	2.57818
Glyma.02G084200	0	0	0	0	0	0
Glyma.05G218500	26.0658	32.1504	27.0255	28.0536	22.8714	23.8366
Glyma.20G213000	3.26733	3.79326	3.75266	3.21382	4.44797	4.32532
Glyma.05G081000	0	0	0	0	0	0.233403
Glyma.20G162200	4.64239	5.20693	8.57348	3.31493	8.58605	5.5686
Glyma.09G085600	11.1918	5.90429	8.44289	8.71628	10.3683	10.09
Glyma.13G253200	1.13564	0.511705	1.80316	0.662437	1.30774	0.960288
Glyma.20G097400	3.04979	3.01527	2.51239	2.71685	2.69242	2.53661
Glyma.01G096600	8.99193	15.8065	9.32669	12.9679	9.5796	8.23131
Glyma.02G183200	0.294424	0.459222	0.616465	0.542346	0.598315	1.24482
Glyma.U028900	0.683823	2.31093	0.984356	2.12565	0.781669	0.903497
Glyma.04G130300	27.1073	32.2723	30.4831	30.0441	27.2027	28.781
Glyma.18G153400	0	0	0	0	0	0
Glyma.12G152900	0.0351434	0.0548143	0.0367917	0	0.0535627	0
Glyma.20G130400	18.0444	18.1565	16.1154	13.2337	18.2627	17.074
Glyma.04G141900	12.6429	12.336	11.1054	11.9236	12.7582	12.0821
Glyma.07G098000	3.02172	1.93357	1.21671	1.81971	2.24368	1.22844
Glyma.17G162100	0.0498086	0.051792	0.0521446	0	0.0506093	0
Glyma.15G064600	0	0	0.447434	0.262426	0	0
Glyma.10G056100	0	0	0	0	0	0
Glyma.04G200100	18.5074	21.8708	17.3801	19.1396	17.2884	17.7904
Glyma.20G218200	65.9628	70.3527	60.4998	68.9375	60.3037	64.166
Glyma.17G159900	0	0	0	0	0	0
Glyma.15G078500	1.34411	3.19459	1.20613	1.41482	2.34123	0.202959
Glyma.18G174700	9.97982	20.7545	15.4917	15.5308	13.8117	13.0948
Glyma.01G108100	0	0	0	0	0.0354265	0
Glyma.10G141500	26.2093	26.7838	29.9708	24.6217	27.5477	28.6952
Glyma.11G136200	3.76149	5.97903	3.61184	7.28196	4.79571	5.39402
Glyma.14G056000	19.7836	22.1764	21.304	21.0883	20.6506	15.9349
Glyma.16G174100	0.141449	0.514787	0.111062	0.727391	0.287447	0.274104
Glyma.11G017500	10.1375	13.3592	8.30126	16.2704	7.24097	7.42647
Glyma.09G017400	41.0363	45.2173	45.2102	44.8799	42.8312	45.1919
Glyma.16G186000	0	0	0	0	0	0
Glyma.01G094800	9.0944	9.2305	9.82439	11.6132	10.566	11.4127
Glyma.01G119000	0.529963	0.367378	0.924698	1.13893	0.717978	1.86723
Glyma.13G017100	3.33281	0.0122025	0	3.99914	0	0
Glyma.06G257600	0	0	0	0	0	0
Glyma.03G131400	0.854779	0.833266	1.00673	0.590458	0.868521	0.79056
Glyma.10G210400	0.990928	0.286219	0.768447	2.68732	8.20404	5.43099
Glyma.U017500	2.082	0.787238	0.396299	0.871628	0.769262	1.0003
Glyma.15G224800	0	0	0	0	0	0
Glyma.14G203100	27.5511	13.9591	22.7806	15.1121	23.8038	25.968
Glyma.11G081400	1.55663	1.17718	1.66668	1.33595	1.27611	1.25271
Glyma.13G291600	8.56291	8.40554	7.19168	8.26926	7.53184	8.1391
Novel01226	0.321406	0.250654	0.33648	0.468706	0.299359	0.594518
Glyma.09G253300	0	0.0216614	0	0	0	0
Glyma.07G058400	24.3497	25.2484	21.5287	22.2226	22.2462	24.4037
Glyma.04G029100	8.13411	7.97797	9.4132	7.83597	7.70644	7.11054
Glyma.04G145000	80.3532	59.8265	66.6553	75.9285	61.7012	68.7243
Glyma.10G085700	0	0	0	0	0	0
Novel00853	2.85156	1.89606	1.76681	3.68049	2.44407	2.02989
Glyma.18G275300	0.654599	0.544533	1.20613	0.434091	1.33024	0.96867
Glyma.13G195200	1.65846	2.23798	1.9801	2.05096	2.10167	2.10752
Glyma.20G153400	0.724559	0.287014	0.686299	0.349559	0.595977	0.838793
Glyma.18G002700	26.7139	24.816	23.6295	24.5646	25.784	24.9521
Glyma.03G066800	92.6169	126.008	91.1298	106.405	62.2085	66.1408
Glyma.08G199800	2.28034	2.071	2.68948	1.32928	3.98876	2.44082
Glyma.06G158300	31.8562	33.53	35.1861	26.3796	32.1704	33.3629
Glyma.01G194900	19.5902	16.613	16.3182	19.2504	20.6611	18.6847
Glyma.15G067000	6.72055	4.39256	5.82962	4.77501	4.29226	3.34883
Glyma.13G222800	4.34893	4.82008	4.51761	4.59545	3.90503	4.57898
Glyma.15G139500	16.6085	15.8177	16.36	16.6876	16.492	18.5526
Glyma.08G104200	85.2458	63.653	87.7535	78.5664	102.007	98.4106
Glyma.19G247800	1.18295	1.29156	2.50783	0.898866	2.10345	1.18786
Glyma.05G181900	8.40386	8.56772	9.60043	8.72348	8.34426	8.15947
Glyma.10G062800	1.64101	1.37414	3.43594	2.18018	2.71504	2.56343
Glyma.20G175600	0	0	0	0	0	0.337451
Glyma.06G013800	13.6344	14.0108	15.3819	13.8853	17.3276	16.0234
Glyma.11G072200	30.1671	33.9118	29.6615	32.4782	30.445	28.4393
Glyma.02G260800	255.308	135.908	137.384	208.803	112.825	99.0297
Glyma.11G116800	28.6372	28.3003	25.9361	21.8915	21.5069	21.7487
Glyma.05G055300	0	0	0.0523414	0.0460483	0	0
Glyma.11G053900	7.33871	5.95367	8.2372	5.18278	8.40754	7.18431
Glyma.07G148700	2.83909	2.84281	4.29324	4.35814	4.80789	5.33493
Glyma.15G043700	0.364653	0.404453	0.356306	5.57522	4.10038	7.63165
Glyma.08G338000	0	0.257852	0	0.0978834	0.107985	0
Glyma.08G120900	1.74895	1.22516	2.23572	0.915633	2.1699	1.6735
Glyma.02G252600	3.63281	1.70357	4.35006	1.72764	3.76359	3.16224
Glyma.18G140500	0.643159	1.33754	1.07732	0.473895	0.522799	1.0877
Glyma.17G195300	0	0	0	0	0	0
Glyma.15G206600	0	0	0.0315238	0	0	0
Glyma.13G166100	13.7657	17.1892	14.8249	14.134	11.9491	12.9442
Glyma.06G033000	0	0.0544533	0	0	0	0.0553526
Glyma.02G217500	2.53941	3.02321	3.3135	2.37277	2.54284	2.33403
Glyma.20G240500	16.4659	17.9494	15.7769	17.114	15.8997	16.125
Glyma.13G042500	120.385	125.378	104.178	74.358	72.734	67.2
Glyma.03G141400	0	0	0	0	0	0
Glyma.08G328500	21.3695	23.5537	21.9243	28.5782	15.6334	16.7147
Glyma.06G123000	6.17048	5.73826	6.11861	5.94055	7.02678	6.42372
Glyma.10G246700	7.65502	4.59222	3.69879	6.1014	51.7542	20.8507
Glyma.07G197300	0	0	0	0	0	0
Glyma.04G118100	0	0	0	0	0.034342	0
Glyma.15G123300	6.4297	6.28054	5.09944	7.35757	8.11684	9.06154
Glyma.12G225000	11.4384	10.4243	13.778	7.97249	9.55808	9.33613
Glyma.08G191600	40.4552	35.6511	39.3879	34.4659	33.3983	38.1641
Glyma.09G235600	11.7612	10.4614	9.828	9.46206	9.03471	11.3082
Glyma.04G193800	29.5569	32.1046	29.687	27.861	29.2079	30.3305
Glyma.20G182700	1.04206	2.47671	1.87018	2.05665	1.21007	1.41615
Glyma.01G173500	0.330048	0.5393	0.493611	0.217132	0.263493	0.49837
Glyma.10G275900	0.459747	0.825731	0.437554	0.808387	1.01921	0.662659
Glyma.05G004500	12.3534	12.5564	13.0298	13.1415	12.301	12.829
Glyma.16G106800	1.4504	0.673859	0.743061	0.397917	0.658471	0.978554
Glyma.17G097100	1.0233	0.61603	0.620224	0.793678	1.1492	1.19548
Glyma.12G090300	1.25518	1.88523	0.730024	1.66986	1.41706	0.884476
Glyma.15G136900	15.2477	16.8897	13.9048	15.3563	14.3693	15.5193
Glyma.16G179100	19.6002	18.5001	34.2578	21.9263	19.5307	18.939
Glyma.04G154300	61.46	69.1136	65.2518	62.0178	58.5549	59.8868
Glyma.07G100800	0.699365	0.565611	0.772841	0.751492	0.789565	0.903497
Glyma.02G024800	0.056863	0.236509	0.23812	0.576098	0.346663	0.420727
Glyma.04G018900	7.95344	6.98184	6.0461	6.20263	7.00515	6.94929
Glyma.17G068100	27.182	24.6202	17.4499	45.977	19.3246	21.0063
Glyma.16G139000	2.12449	2.04843	0.60658	13.8037	11.2642	24.0072
Glyma.10G150000	61.6062	70.0623	56.7209	75.9877	54.3899	60.6339
Glyma.04G079900	7.32741	8.05771	7.064	6.6031	6.80246	6.35204
Glyma.19G065800	8.25275	6.23434	7.64291	6.82144	9.35298	7.30654
Glyma.01G166800	28.2825	19.2966	34.6995	22.5156	27.6041	35.93
Glyma.19G188200	1.66642	0.898479	1.67996	1.30744	1.19152	0.913317
Glyma.14G058200	3.74974	2.80732	2.98346	3.49967	3.14962	2.21953
Glyma.18G125500	120.103	92.5574	130.943	96.1245	118.68	121.083
Glyma.04G042400	0.413041	0.396451	0.332625	0.556003	0.322832	0.386207
Glyma.13G086900	0	0.0475058	0	0	0	0
Glyma.14G222400	4.23756	6.63734	4.32399	5.63206	3.05213	3.00495
Glyma.18G154200	0.701915	0.392167	0.548384	0.308769	0.436435	0.509378
Glyma.09G156900	5.31706	6.43516	4.60828	7.66689	6.46534	5.38977
Glyma.15G241800	0	0	0	0	0	0
Glyma.07G267900	0.654275	0.453553	0.342481	0.602607	0.387797	0.288152
Glyma.13G358400	4.12676	3.8394	5.22985	5.20119	5.73794	4.82112
Glyma.12G006400	13.4815	18.2078	12.7349	15.8422	15.4302	17.3619
Glyma.11G020000	0	0.0540262	0.054394	0.0478541	0	0
Glyma.18G105500	61.9951	49.0108	60.6679	49.3241	50.6615	54.2818
Novel00817	1.79407	1.42134	1.52046	1.33765	2.10503	1.44482
Glyma.13G191000	0.985978	0.961163	0.387083	0.7946	0.876601	0.521086
Glyma.11G088000	13.2065	13.4933	10.0819	17.0102	18.8694	19.6293
Glyma.01G116400	0	0	0	0.123261	0	0.282913
Glyma.02G235300	0.0520592	0	0.0272504	0.0239741	0.0264481	0
Glyma.13G007300	0.79099	1.02811	1.24213	1.45705	0.200927	0.209018
Glyma.19G033200	18.7906	20.0456	21.0325	18.7531	17.2769	19.4036
Glyma.03G202100	27.2417	20.5771	19.9742	31.7833	20.8456	23.3463
Glyma.08G173500	44.3152	51.1705	46.1142	46.85	42.1121	45.0712
Glyma.18G108300	7.79894	7.04246	7.92598	5.62883	8.5731	7.68905
Glyma.18G175100	2.64982	2.36172	2.97224	4.18381	2.88473	2.80084
Glyma.06G296600	1.7433	0.634452	1.46005	1.2845	2.47986	0.921329
Glyma.17G039300	1.44071	1.56445	1.17417	2.14158	1.17666	1.68667
Glyma.13G194600	10.0887	10.8697	11.1664	10.5235	10.3744	10.6316
Glyma.18G203300	9.82187	7.0839	11.0701	6.50559	7.77148	8.1728
Glyma.19G246800	6.26603	5.08926	5.2871	5.51279	5.13143	5.43692
Glyma.12G208200	4.46436	3.74366	4.47272	5.17292	4.53614	3.75475
Glyma.16G076500	13.4919	13.931	12.8535	13.2715	12.0089	12.3785
Glyma.04G169700	1.65613	0.246012	0.247687	0.217907	1.20197	0.50015
Glyma.16G089700	0.415561	0.482946	0.358278	0.630403	1.76348	0.800978
Glyma.18G268200	1.99986	1.96397	1.01775	3.32571	1.86268	0.910126
Glyma.13G313700	0.544483	0.188722	0.316677	0.278603	0.368824	0.447623
Glyma.14G054900	15.3342	10.7067	15.6477	14.3782	18.7307	24.6341
Glyma.03G068100	3.07533	4.0425	2.85509	2.69887	2.53519	1.9933
Glyma.09G253900	0	0.0386985	0	0.102833	0.0378148	0
Glyma.07G207700	7.54098	9.26483	9.18693	11.3691	9.48655	9.56018
Glyma.18G111100	0	0	0.146005	0	0	0
Glyma.18G300700	28.1699	27.6571	26.67	30.0818	26.696	28.1139
Glyma.03G209900	20.3898	24.5833	19.1304	24.4373	21.0848	22.916
Glyma.08G354400	25.4307	18.5104	24.7499	22.9887	23.8298	28.2407
Glyma.06G140300	18.4269	15.3602	16.7004	13.2898	13.3073	14.5676
Glyma.13G369000	9.09142	8.41588	9.92406	6.68856	7.09716	6.79702
Glyma.03G096600	0.0797337	0.0967269	0.069561	0.195832	0.0810155	0.0561853
Glyma.15G095600	0	0	0.0443146	0	0	0
Glyma.10G119000	0	0	0	0	0	0
Glyma.03G066200	9.35631	10.7231	9.50913	11.8883	10.1313	10.3227
Glyma.18G276500	2.82828	2.61065	2.62842	2.591	2.85839	2.14219
Glyma.U018000	0.599752	0.68033	0.799121	0.351521	0.166199	1.03735
Glyma.02G035200	7.62498	31.8269	22.4758	13.3484	6.0442	5.03008
Novel01234	1.04022	1.02471	0.630476	1.36147	0.834426	0.81016
Glyma.14G216500	6.93544	4.57565	6.10901	6.03532	5.15155	5.81402
Glyma.05G223500	22.5234	18.2276	24.5401	19.3367	19.3647	25.0998
Glyma.07G099500	7.91388	6.56472	5.63197	5.7738	5.82754	6.43817
Glyma.06G064600	21.9553	19.2775	20.0793	21.7946	18.2949	22.1911
Glyma.20G210300	20.6555	22.1965	20.6725	20.498	21.2092	25.1384
Glyma.03G005500	0.893542	2.40291	0.838679	1.16352	1.09575	1.56326
Glyma.05G035400	1.92778	2.51479	1.24761	1.51728	1.70947	2.22289
Glyma.05G082000	0.114216	0.475058	0.956584	0.420786	1.85684	0.724355
Glyma.12G110500	11.5667	14.214	11.6688	11.6217	12.7142	15.3379
Novel01068	5.19424	3.75727	6.97464	4.16004	7.57242	9.19025
Glyma.10G173400	0	0	0	0	0	0
Glyma.07G021500	3.42808	2.40851	3.20088	2.56003	3.4832	4.70071
Glyma.07G226700	4.25703	2.56274	3.56535	3.30177	2.95953	2.93662
Glyma.08G101200	26.4395	27.0657	25.5008	30.075	26.8348	29.1238
Glyma.11G158200	130.094	152.828	104.964	121.754	99.6043	103.379
Glyma.11G182000	0.91188	1.22707	0.336934	0.691656	0.381516	0.453577
Glyma.14G168200	0	0.111102	0	0	0	0
Glyma.11G150500	0	0	0	0	0	0
Glyma.20G057000	0	0	0	0	0	0
Glyma.12G094200	9.37963	8.11814	10.1631	7.5811	9.86386	8.59907
Glyma.14G014200	0.151707	0.368079	0.211763	0.279453	0.205528	0.160353
Glyma.08G265900	28.3256	26.0688	31.2683	21.1445	19.845	23.0586
Glyma.08G290100	7.94052	8.90613	6.95858	7.60107	6.43642	6.4127
Glyma.01G017000	29.7197	24.5338	24.9858	37.0681	32.6409	28.1523
Glyma.17G108300	13.3585	17.7241	12.2666	14.0247	11.5463	10.6233
Glyma.20G231500	0	0	0	0	0	0
Glyma.11G136500	1.38423	0.822488	0.621066	1.36598	0.90417	1.04509
Glyma.13G008800	0	0	0	0	0.0479078	0
Glyma.13G108800	2.11743	1.57268	2.47008	1.44873	1.41383	1.08708
Glyma.05G072900	0.0455817	0	0.063626	0.0559761	0.0154382	0.0321197
Glyma.17G258000	8.32625	8.23651	10.265	7.31421	8.11018	9.48602
Glyma.15G083500	6.33142	4.42967	5.58501	4.66154	6.11552	5.47362
Glyma.19G098400	0	0	0	0	0	0
Glyma.18G194500	0.312478	0.45489	0.719694	0.518043	0.508003	0.52846
Glyma.17G126200	7.22911	7.24947	7.0295	7.32168	8.57391	6.60781
Glyma.13G025300	0	0.0972471	0	0	0.190053	0.197706
Glyma.08G186300	10.9021	6.37663	8.79784	8.36763	13.1544	11.0433
Glyma.18G257000	0.0562593	0.0292498	0.029449	0.0259083	0.0285819	0.0297329
Glyma.17G039000	12.5074	15.4243	16.2352	14.2521	14.4212	11.6523
Glyma.13G164800	0	0	0	0	0.108565	0.0564685
Glyma.07G249600	3.1586	3.45869	2.9188	3.45362	3.22731	3.0402
Glyma.17G193700	0	0	0	0	0	0
Glyma.08G156500	17.8904	13.4903	14.8798	20.6255	14.3997	17.5562
Glyma.08G358900	2.85477	1.44617	1.37938	1.68547	1.8594	2.39851
Glyma.17G100800	0.143621	0.485357	0.150357	0.496048	0.328343	0.265662
Glyma.13G328400	22.8574	15.5699	4.67125	168.57	129.892	271.635
Glyma.09G116600	26.1364	28.6348	24.8059	25.7383	28.5782	25.9532
Glyma.08G011100	56.4582	45.5519	73.2003	42.1193	56.063	50.4151
Glyma.17G063500	12.5982	12.4012	12.4197	11.4679	12.9714	13.2718
Glyma.05G236300	87.5714	103.583	63.0476	121.963	74.5094	75.2632
Glyma.17G107800	18.1019	13.6966	28.7086	13.7636	28.7243	21.8205
Glyma.07G012900	0.161574	0	0	0	0	0
Glyma.01G151400	7.25314	2.81567	9.21323	4.09729	7.56628	4.80436
Glyma.06G252200	0	0	0	0	0	0
Glyma.06G154700	2.25479	1.47218	0.768548	3.38072	2.1312	1.88447
Glyma.15G129600	0.184015	0.191343	0.481613	0.169483	0.0934867	0.194503
Glyma.06G124200	1.58016	1.5167	1.06892	1.35462	1.23505	1.28479
Glyma.15G033900	36.435	53.277	72.4949	65.5582	49.992	43.8361
Glyma.04G119200	0	0	0	0	0	0
Glyma.19G161600	22.7843	23.892	23.7722	18.393	24.0907	24.2051
Glyma.10G055300	147.052	158.112	101.817	178.055	99.3193	102.235
Glyma.01G010700	0.47568	0.247311	0.219701	0.399458	0.0995085	0.133092
Glyma.18G207700	4.59942	6.28159	5.96502	3.66716	5.64989	5.44205
Glyma.04G081300	0.704738	0.439681	1.47558	0.519268	1.14571	1.48981
Glyma.14G169700	4.32577	3.95638	5.05027	5.02713	6.35134	5.96076
Glyma.09G087700	115.157	91.879	111.485	101.659	93.0199	89.9217
Glyma.03G014500	3.37323	2.95818	2.46775	4.67899	3.17969	2.14788
Glyma.16G050300	0	0	0.0409158	0	0	0
Glyma.13G094100	10.4806	7.40239	18.2179	7.22454	12.5914	13.6558
Glyma.09G086900	0	0	0	0	0	0
Glyma.11G254900	80.9252	100.811	63.8401	77.5918	86.0643	76.7055
Glyma.16G002100	1.67357	1.16014	0.58402	1.41295	1.27535	1.76895
Glyma.13G120800	1.85585	1.82752	1.36389	3.75819	4.04612	5.67703
Glyma.13G335400	0	0	0	0	0	0
Glyma.13G271800	18.8561	21.9822	26.3495	23.2962	21.5646	18.4381
Glyma.07G045100	13.0962	16.2671	13.6749	13.5326	14.5839	14.6326
Glyma.15G010100	3.06058	2.63809	3.28844	2.55925	3.84631	3.78837
Glyma.19G026300	13.7664	15.3008	13.5997	15.4057	12.6736	13.2751
Glyma.08G007500	14.2305	14.0925	13.5524	15.5602	14.3168	14.844
Novel01010	1.55739	1.42578	1.45321	1.793	1.61683	1.7714
Novel01045	0	0	0.00841995	0	0	0
Glyma.01G051200	0	0	0	0	0	0
Glyma.11G195300	34.8069	28.2539	29.9743	28.0251	26.9242	29.0765
Glyma.14G208600	229.28	188.877	236.751	189.562	205.22	205.787
Glyma.11G164000	1.77731	2.71213	3.57636	2.78496	4.80789	3.12289
Glyma.19G184800	18.2403	19.3471	17.3449	20.2176	18.3477	19.7771
Glyma.17G042000	0.483984	0.0629072	0.190006	0.390044	0.368824	0.319731
Glyma.18G152100	0	0	0	0	0	0
Glyma.09G258800	0.981413	0.892932	0.642151	0.338966	0.623244	0.907679
Glyma.08G353400	0.37586	0	0	0.259634	0.190951	0.297962
Glyma.12G105500	0	0	0	0	0	0
Glyma.09G200200	5.90496	7.3743	5.60721	5.54797	5.63809	5.52013
Glyma.07G024900	7.26151	9.9351	9.60263	8.56542	6.73104	10.7725
Glyma.08G083300	1.05674	1.74867	1.29664	1.63262	1.05064	1.08094
Glyma.19G090000	25.8672	19.4349	29.4747	21.5728	26.6838	24.0906
Glyma.19G231700	5.6173	6.24381	5.92131	6.38684	15.9026	6.75641
Glyma.18G226100	0	0	0	0	0	0
Glyma.18G290100	0.558696	0.580944	0.167114	0.661597	0.324387	0.421813
Glyma.08G252000	7.09897	9.39152	8.09417	9.28966	8.32006	10.2896
Glyma.16G150100	0	0	0.0697008	0	0	0
Glyma.09G153200	12.4341	10.6049	12.871	9.71505	10.2208	8.93414
Glyma.03G197500	17.5995	14.1879	19.5636	11.9296	17.6815	13.6907
Glyma.13G091900	11.8705	15.9735	12.3991	15.3112	14.8447	14.7896
Glyma.04G187400	0.251963	0.0327496	0.296753	0.0580164	0.480027	0.332905
Glyma.08G274800	0.0772541	0	0.0808774	0.10673	0.0784961	0.0408286
Glyma.08G005900	48.3945	48.6797	45.0908	40.5559	45.5816	43.8406
Glyma.01G150500	15.3929	15.6492	15.3069	14.4538	10.3253	10.7864
Glyma.15G269900	35.3487	38.1508	34.7604	38.3375	32.1564	33.1111
Glyma.18G075000	24.6633	3.92668	3.41736	21.7135	2.83983	3.06694
Glyma.U024600	0.125584	0.783507	0.262947	0.867497	0.765616	0.331853
Glyma.15G162500	4.16628	3.86743	4.04416	4.45475	3.77911	4.01566
Glyma.09G243600	0.0918253	0.0545611	0.137331	0.0966558	0.133288	0.0554622
Glyma.13G067300	1.52969	1.66757	1.36897	1.88609	1.57935	1.17354
Glyma.13G233900	3.40179	5.67822	3.28018	4.45237	2.45592	3.12256
Glyma.16G185800	0.0767321	0.119682	0	0.117788	0.0649714	0.0540703
Glyma.15G060900	5.35059	5.74028	3.64544	6.02317	6.29956	4.21921
Glyma.18G116000	0	0	0	0	0	0
Glyma.15G213500	0	0	0	0	0	0
Glyma.12G036200	15.4456	19.5838	14.8245	17.411	13.3909	15.0168
Glyma.08G079000	0.179042	0	0	0.329805	0	0.189246
Glyma.09G128000	3.95495	2.26184	1.24213	3.64262	3.0139	3.76232
Glyma.20G097500	9.24768	11.5114	7.30759	14.3321	9.8481	9.3048
Glyma.04G228300	78.473	92.9348	65.0905	104.63	77.0046	92.2165
Glyma.01G092700	0	0	0	0	0	0
Glyma.03G049600	15.1259	14.0654	14.3355	14.0849	14.015	13.5229
Glyma.05G212100	26.0044	19.9805	22.3134	23.0034	21.3219	24.5291
Glyma.12G024000	9.09936	10.2675	12.9807	7.55192	11.9889	8.05902
Glyma.14G090300	1.61867	1.43377	3.3264	1.15954	2.68023	2.02776
Novel00818	0.749948	0.66841	0.33648	0.690724	1.95944	0.226483
Glyma.02G279900	5.69075	4.51428	5.74268	3.67435	5.21593	3.99972
Glyma.10G133700	42.795	42.561	43.4045	37.5595	41.8451	41.2937
Glyma.07G000200	1.16904	1.01299	0.81591	1.43562	0.989859	1.23566
Glyma.02G200600	3.06991	3.22576	2.63877	3.80965	2.69242	3.68891
Glyma.11G097900	0.136588	0.0355069	0.536229	0.440307	52.5646	0.144373
Glyma.12G072700	13.4636	14.2815	14.4319	13.1179	14.6093	15.0723
Glyma.20G133400	14.4012	16.2125	16.8054	15.3154	14.0864	14.8566
Glyma.14G098600	35.6631	32.7243	38.1908	27.396	37.9277	35.6594
Glyma.14G159800	37.7301	37.6165	36.6263	39.319	33.6328	34.8474
Glyma.14G060800	0	0	0	0	0	0
Glyma.16G026000	1.64502	1.63348	1.56702	1.77446	1.50583	1.42548
Glyma.02G091300	14.7825	14.1912	15.4437	13.9259	14.5528	13.8745
Glyma.09G216600	31.0805	29.1071	53.0832	20.4603	42.107	31.3778
Glyma.12G219000	1.00724	0.745229	1.58172	0.892017	1.79101	1.43318
Glyma.19G239800	12.4525	13.0312	7.61625	17.9741	7.52689	8.33516
Glyma.04G221800	0.204619	0.425534	0.428431	0.329805	0.72768	0.486632
Glyma.04G222800	39.5927	35.3546	43.5844	28.7261	41.7989	41.1472
Glyma.19G163800	0	0	0	0	0	0
Glyma.09G267700	61.3524	55.1728	54.6503	40.7638	53.6869	49.5352
Glyma.09G259400	10.271	11.2896	10.9061	10.6855	10.2753	10.088
Glyma.20G092900	6.47137	9.71534	5.89294	7.6532	6.14742	6.11166
Glyma.U040700	0	0	0	0	0	0
Glyma.08G090000	0.384182	0.248326	0.456551	0.353843	0.48531	0.351202
Glyma.15G121000	0.69732	0.55776	0.617713	0.74106	1.09005	1.13394
Glyma.09G057900	18.1714	15.447	16.9871	14.1303	12.938	12.9449
Glyma.03G153500	0.131179	0.954819	0.411994	0.604099	0.266576	0.554622
Glyma.14G031800	80.3444	57.7581	83.7985	71.0064	73.4572	80.0089
Glyma.02G164100	3.05748	1.77821	3.09237	2.48192	3.10663	2.73876
Glyma.04G009000	9.31241	9.98005	9.26358	10.5487	8.37453	9.46603
Glyma.14G176500	1.12847	1.78184	2.4503	3.73398	4.11931	2.3414
Glyma.06G163800	11.8303	12.4442	11.3551	11.6548	11.2068	12.1902
Glyma.10G164700	0.883272	0.465878	0.790684	0.495186	1.63886	0.568286
Glyma.15G204000	0.301923	0.313946	0.334676	0.376226	0.234594	0.262813
Glyma.18G158500	0	0	0	0	0	0
Glyma.01G093100	3.50981	4.43299	3.05881	3.16494	3.56624	3.39908
Glyma.18G247500	16.6139	19.8996	12.8797	18.6916	13.0347	16.6717
Glyma.03G191500	154.413	118.733	156.168	120.906	131.058	139.925
Glyma.01G204500	5.66373	5.083	4.41173	4.1918	4.69289	5.30948
Glyma.01G121300	13.0531	12.5539	12.3931	10.506	12.6655	12.264
Glyma.06G001000	0.0378545	0.0393619	0	0.0348651	0.0384631	0.080024
Glyma.04G014500	14.6409	12.0363	13.8336	9.88231	12.6207	10.3914
Glyma.06G056700	0	0	0	0	0.0556284	0
Glyma.10G019400	25.3752	25.173	23.5922	24.9725	24.5214	25.486
Novel01146	12.3442	16.8209	13.3912	17.5467	14.8791	15.8665
Glyma.01G076000	0	0	0	0	0	0
Glyma.06G036900	7.70959	12.114	5.50036	12.5184	7.71749	7.54537
Glyma.17G195400	3.51506	3.65504	3.67992	0.996146	0.549473	2.2864
Glyma.13G236700	12.0453	11.7379	11.2971	10.7355	12.5246	12.4575
Glyma.20G247800	123.128	147.135	79.8939	122.516	90.4652	104.565
Glyma.08G075500	117.742	91.6279	118.946	98.4282	105.03	113.355
Glyma.06G233500	0	0	0	0	0	0
Glyma.09G249500	17.0121	20.4612	26.2362	21.8062	22.3306	26.8207
Glyma.17G120500	18.1611	20.4997	18.723	20.1507	19.0626	21.0551
Glyma.08G238400	32.965	38.2139	32.8598	32.795	34.136	31.8846
Glyma.04G168100	8.35954	9.67647	7.26548	10.7501	8.01314	7.50225
Glyma.16G005600	10.4489	12.552	11.817	12.5616	10.8265	11.3642
Glyma.10G199600	0	0	0.149145	0	0	0
Glyma.19G263000	9.55504	10.5707	9.36371	10.8097	9.75299	9.86904
Glyma.19G157700	2.01507	1.04766	0.949309	1.39195	1.33085	1.11821
Glyma.12G052200	2.28214	1.54905	2.5219	1.10934	2.76971	2.14418
Glyma.17G174400	0	0	0	0	0	0
Glyma.17G230100	15.9367	13.6192	16.8427	10.2155	12.7697	12.1236
Glyma.20G042400	0.0428773	0	0	0	0.0145222	0.030214
Glyma.11G079600	303.71	319.601	292.702	339.41	300.308	287.894
Glyma.08G093300	0.330538	0.17185	0.129765	0.228327	0.335852	0.131016
Glyma.15G033100	19.0472	17.1049	19.9405	19.1378	18.4737	17.4706
Glyma.10G188700	0	0.984048	0	0.871628	0.384631	0
Glyma.15G108000	18.0588	22.6455	18.3015	18.2983	18.3882	17.8272
Glyma.05G178300	2.80269	2.11949	2.40066	6.98141	8.21963	9.69521
Glyma.12G102200	0	0	0	0	0	0
Glyma.13G346700	11.5628	15.1293	8.82666	23.0744	13.3152	15.3282
Glyma.12G029800	0.0978996	0.0339327	0.0341637	0	0.0331578	0
Glyma.07G124700	0	0	0	0	0	0
Glyma.06G256500	0.0534237	0.0555511	0	0	0	0.0564685
Glyma.15G198800	0.623055	0.476372	0.479615	0.556974	0.614452	0.561717
Novel00430	0.451673	0.378018	0.415191	0.446444	0.537289	0.500704
Glyma.01G216200	0	0	0	0	0	0
Glyma.15G026600	25.3064	21.9406	21.4295	18.0136	14.8154	17.7831
Glyma.11G124500	7.63506	13.3097	6.87646	15.874	8.55641	7.41748
Glyma.04G051800	4.22131	4.0852	3.58794	3.88796	4.62892	3.66671
Glyma.02G062600	0.106276	0.257852	0.11126	0.228395	0.0719897	0.224666
Glyma.19G065000	1.93761	3.3761	2.7412	1.83283	2.07518	1.21776
Glyma.03G167200	58.6956	62.5338	63.2695	55.4239	64.6029	57.738
Glyma.10G247700	0.732845	0.561495	0.646077	0.692735	0.568268	0.550383
Glyma.05G030100	5.15695	3.45477	6.2097	3.07886	5.23986	4.69679
Glyma.05G035500	3.32335	2.55721	3.61838	2.99968	2.97156	3.65327
Glyma.18G036000	0.050958	0.0529872	0.106696	0	0.103554	0.0538623
Glyma.01G023500	0.613383	1.78586	1.60538	1.35587	2.05671	1.03735
Glyma.12G216400	1.24288	2.22288	2.73246	1.6713	2.8288	1.91802
Glyma.14G190600	2.29477	1.89092	2.62904	4.22711	5.32324	6.8648
Glyma.18G249100	14.8632	19.651	9.92759	25.3967	13.5304	17.914
Glyma.11G053200	5.44541	4.99349	14.7682	9.12248	11.0659	8.24843
Glyma.18G092300	41.5459	46.348	41.7033	45.1342	41.679	42.4299
Glyma.02G229400	8.05114	9.03268	8.05907	7.89669	7.26206	7.06182
Glyma.20G033500	0	0	0	0	0	0.0601039
Glyma.10G270600	10.852	8.26987	11.5944	8.12949	11.3663	9.74205
Glyma.08G015300	68.8644	34.6019	89.7279	39.6827	73.05	61.5533
Glyma.05G025100	10.3723	10.3737	10.914	9.67472	11.2363	9.28964
Glyma.01G207500	21.1441	21.1746	21.9837	20.0761	24.4346	19.8553
Glyma.01G043800	11.4637	9.2333	13.1081	9.693	11.2184	10.7266
Glyma.16G151900	5.90401	6.67587	6.99153	4.81376	5.50721	5.49028
Glyma.15G027100	1.13796	1.05649	1.14878	1.23525	1.15625	1.15986
Glyma.10G102600	0	0	0.043076	0	0	0
Glyma.07G194200	18.6334	19.0609	16.1505	17.8863	17.0069	16.221
Glyma.01G192600	62.6616	46.6939	44.1126	44.2101	29.1311	29.1563
Novel01172	1.01181	0.604749	0.93415	0.161432	1.6433	0.101053
Glyma.13G037900	2.82008	2.54509	1.61544	2.35235	1.8382	2.13719
Glyma.02G031600	8.94596	9.18445	9.27661	7.71801	10.4417	8.0195
Glyma.03G124200	0.132491	0.0688834	0.416114	0.427098	0.336552	0.210063
Glyma.16G048800	0	0	0.0184693	0.0162487	0.0179255	0
Glyma.19G117600	11.891	9.36814	9.63997	8.87753	9.3898	8.54256
Glyma.18G080400	0.0799743	0.360356	0.0837251	0.343741	0.135433	0
Glyma.02G178500	0	0	0	0	0	0
Glyma.02G099200	15.2157	10.6554	14.7916	12.8701	11.8319	13.5666
Glyma.10G093200	0	0	0	0.0196819	0	0
Glyma.01G066700	0	0	0	0	0	0
Glyma.14G174500	19.3772	16.4169	15.5093	15.737	17.5938	16.6073
Glyma.05G110600	0	0.0380571	0	0.0337094	0.0371881	0.0773713
Glyma.08G196800	29.0315	28.3709	39.5384	29.7963	33.7883	37.2727
Glyma.03G002900	12.6964	13.0329	10.3305	14.1642	11.6121	12.6296
Glyma.03G253000	24.3346	25.4229	24.9236	23.7965	24.0267	23.37
Glyma.16G209700	0.8452	0.926362	1.10007	1.1782	1.41584	0.941662
Glyma.14G030100	6.40149	6.14616	7.12204	6.30683	5.37123	7.19071
Glyma.12G190700	10.6866	8.53851	9.20633	10.4864	12.2194	13.0193
Glyma.02G208300	0.919494	1.608	1.70646	2.30968	2.25076	2.3414
Glyma.14G102200	0	0	0	0	0	0
Glyma.10G230000	16.7279	23.2048	13.2118	25.2237	14.703	14.943
Glyma.13G162600	10.36	7.25248	10.357	7.74098	11.1492	11.8141
Glyma.20G032500	0.6317	1.07171	0.57431	1.33205	0.658747	0.527134
Glyma.03G006700	6.96018	5.95152	7.0277	5.20652	6.89258	6.68467
Glyma.10G000100	0.462177	0.961163	0.591376	0.756762	0.782679	0.271399
Glyma.20G247600	0.0779357	0.0810393	0.244773	0	0.237566	0
Glyma.09G149800	0	0	0.0394047	0.034667	0	0
Glyma.14G041700	11.7501	39.9222	28.1459	18.8832	6.09233	9.81316
Glyma.20G039100	0.200744	0.278317	0.0700529	0.369782	0.135981	0.141457
Glyma.01G009500	1.31349	0.712587	0.837011	1.10456	0.812367	1.02617
Glyma.15G210300	15.3285	11.4497	16.3584	11.3455	16.9232	15.7626
Glyma.14G110000	35.2455	33.1097	33.2201	33.17	26.9985	25.1843
Glyma.12G095400	17.7834	17.9166	16.5797	16.9495	14.3835	17.4176
Glyma.09G018600	8.97692	14.0766	11.9267	7.57071	10.2385	8.45968
Glyma.10G064200	16.0809	14.5391	15.5116	12.2261	15.6972	13.7369
Glyma.09G194100	0.315454	0.426421	0.264199	0.40676	0.480789	0.333433
Glyma.03G253700	0.272615	0.113388	0.285401	0.150652	0.110799	0
Glyma.13G128700	10.7899	13.6284	11.5758	11.4724	12.6563	11.16
Glyma.10G187300	27.9065	24.1905	21.734	33.7258	23.2671	18.3598
Glyma.09G133000	1.01916	0.841067	1.20245	0.908877	1.19992	1.07725
Glyma.04G202900	84.0444	67.0448	98.5741	82.966	106.762	100.197
Glyma.03G005200	3.6885	6.10592	4.88092	6.60418	4.7672	4.05467
Glyma.20G068600	6.30296	2.80884	5.52125	4.73895	4.05169	5.03063
Glyma.09G075100	7.98525	6.55323	7.0477	7.98129	5.96698	7.75908
Glyma.12G143600	1.1608	1.04053	1.04762	1.14286	0.976102	0.761558
Glyma.02G295700	0.189273	0	0	0	0	0
Glyma.01G201600	0.108599	0	0.113692	0.100023	0.110345	0.229577
Glyma.16G060800	1.19361	1.17908	1.31207	1.15432	1.2128	1.00931
Glyma.16G105300	28.8648	26.3574	26.0505	26.1983	27.4635	24.595
Glyma.15G106200	9.05768	9.86159	11.0071	9.71643	12.5237	9.42374
Glyma.19G142200	0.567818	0.787238	0.594449	1.30744	0.961577	0.60018
Glyma.08G306700	0.148866	0	0.311696	0	0.151259	0.157351
Glyma.08G248100	0	0	0	0	0	0
Glyma.10G032700	0.218735	0.974765	0.29442	0.777065	1.04776	1.25509
Glyma.15G175800	1.41369	1.0226	1.84463	0.868034	1.68623	1.12611
Glyma.06G310800	11.3368	8.66368	9.31847	11.1125	9.52986	8.2774
Glyma.18G289200	13.529	9.2653	14.0658	7.17559	11.7556	11.1935
Glyma.09G067900	0.981413	1.38496	1.02744	1.35587	0.783507	1.40783
Glyma.09G187300	4.69067	5.73315	4.4799	3.56231	3.51185	3.82723
Glyma.07G019600	5.88848	5.00042	3.59605	5.15229	4.1882	4.25313
Glyma.17G193300	0	0	0	0	0	0
Glyma.15G151300	59.6208	99.2547	68.249	98.7317	69.758	66.9974
Glyma.02G243100	0	0	0	0	0	0
Glyma.10G203500	0.532091	0.857584	0.250671	0.88213	0.486581	0.674901
Glyma.18G205500	0.336027	0.22462	0.213585	0.364757	0.365817	0.202959
Glyma.10G245900	0.371469	0.386262	0.648153	0.798314	2.89372	0.785282
Glyma.06G302000	0.373213	0.194038	0.195359	0.515611	0	0
Glyma.18G186500	15.3332	16.8726	13.5588	16.4532	12.7058	17.0725
Glyma.09G224300	43.5796	39.8499	40.9236	39.3817	35.4353	38.0775
Glyma.07G161900	33.2931	25.8651	31.1403	27.2301	34.6633	33.644
Glyma.08G025400	4.14353	4.14896	5.4625	3.25094	4.52201	5.19075
Glyma.20G214300	0	0	0	0	0	0
Glyma.01G006600	11.2397	13.7701	12.7209	11.6899	10.3787	11.7198
Glyma.01G178900	0.0354253	0	0	0	0.467933	0
Glyma.11G117100	22.4059	14.1655	16.309	13.5215	19.7371	16.3985
Glyma.02G231500	2.83909	2.46012	1.23843	8.93419	3.84631	2.0006
Novel00045	0	0	0.125525	0.165649	0.121829	0.887144
Glyma.17G113900	22.8133	25.5514	16.6012	37.9049	20.8031	23.9384
Glyma.03G236600	12.3968	18.3689	16.0335	16.0801	14.9841	15.4783
Glyma.04G090500	18.0406	16.7861	20.7384	16.379	18.6247	17.3693
Glyma.19G182000	64.6188	56.552	64.0271	54.8853	57.905	59.7679
Glyma.01G072400	0.079379	0.112555	0.052883	0.0398784	0.0733229	0.0991583
Glyma.10G298600	0.519572	0.540262	0.81591	1.67489	0.791887	0.274592
Glyma.05G115200	20.7109	16.0066	22.1128	17.9389	20.0886	19.7177
Glyma.15G000500	3.95148	5.31731	4.86683	4.28168	4.01501	6.14219
Glyma.06G155400	0.602231	0.417475	0.315238	0.277336	1.4278	0.742647
Glyma.02G279000	6.7828	4.46684	9.27854	5.45586	7.48914	7.21718
Glyma.01G158500	38.5428	45.3719	34.6762	39.8356	35.8247	39.4664
Glyma.09G217700	38.0737	25.059	28.2081	40.7316	19.6405	23.9693
Glyma.20G188500	10.3743	10.4365	10.4552	9.61258	10.9475	10.7013
Glyma.17G217300	0.676379	1.09634	0.98926	0.283999	0.262773	0.378492
Glyma.09G236600	10.603	8.02356	10.1704	8.58968	10.435	11.0312
Glyma.11G154500	1.58285	1.15822	2.08671	0.755925	0.714801	1.17734
Glyma.12G200600	16.161	12.5655	8.84052	12.471	11.5389	7.84851
Glyma.13G020600	0.282845	0	0	0.329064	0	0
Glyma.01G208300	8.02262	4.99982	8.37152	6.04122	9.66508	9.47424
Glyma.11G192500	25.4329	17.5843	25.0226	16.7405	21.7152	21.323
Glyma.11G061400	5.10912	5.40262	5.16743	7.5769	5.54321	6.40715
Glyma.15G017300	8.89083	7.65874	7.25462	5.419	7.17387	8.33803
Glyma.15G041200	0	0	0	0	0	0
Glyma.17G216400	0	0	0	0	0	0
Glyma.14G159900	3.65492	1.05568	2.60403	1.1221	2.42421	3.27301
Glyma.01G205000	1.64148	0.853422	1.96396	0.755925	0.953068	0.743586
Glyma.U016700	0.021404	0	0	0	0	0
Glyma.10G086400	0	0	0	0	0	0
Glyma.03G081800	3.26712	3.03872	2.90472	2.37403	3.65328	3.40127
Glyma.07G270000	0.995595	0.822884	1.06901	1.05805	0.933786	1.07932
Glyma.08G212500	2.68045	3.34463	4.89074	4.37326	5.5249	3.64271
Glyma.08G156400	18.4868	20.3741	16.8614	18.2439	18.2276	18.5213
Glyma.03G129100	13.5381	10.3701	13.8705	7.14418	9.74165	9.67563
Glyma.15G261700	2.97732	2.32191	2.49357	1.78243	3.78148	3.93376
Glyma.17G185900	1.54859	0.894589	1.08082	0.475433	0.174832	0.545618
Glyma.05G213200	14.9857	19.9805	13.4013	18.7557	14.8567	13.8266
Glyma.17G055900	0.156608	0.0977069	0.131163	0.0865446	0.190951	0.264855
Glyma.14G050200	19.4249	22.1914	21.4347	22.192	21.6692	18.2167
Glyma.08G059100	0.672415	0.6474	2.03364	0.711065	0.531398	0.552797
Glyma.11G079900	1.68085	0.411244	1.65617	1.27492	0.90417	0.627054
Glyma.09G202000	11.0208	5.3729	32.6839	4.59269	28.1602	21.9611
Glyma.18G142900	1.28217	1.42211	1.78974	1.15467	1.53439	1.62629
Glyma.10G011200	0	0	0	0	0	0
Glyma.13G161000	0.0446097	0.371089	0.0934038	0.328695	0.271961	0.282913
Glyma.07G145600	0.221556	0.138227	0.324727	0.163248	0.225118	0.327857
Glyma.13G194400	0	0	0	0	0	0
Glyma.15G023500	2.23142	1.64958	1.84331	1.70197	1.61191	1.40042
Glyma.19G203400	0.817375	0.573204	0.517406	0.50772	0.560115	0.642947
Glyma.03G006000	5.36225	5.98278	6.9045	4.95682	5.76662	5.27485
Glyma.15G003500	8.91345	8.10985	10.2444	7.85262	7.21095	10.8808
Glyma.11G194300	27.9136	20.4884	27.0296	32.1757	29.7431	33.0355
Glyma.20G012900	44.3771	60.9201	47.0376	49.4548	42.5165	38.7193
Glyma.02G261600	0.23244	0.845936	0.146005	0.278309	0.354265	0.270256
Glyma.13G349300	11.3459	11.341	8.45511	10.6072	8.37971	5.62231
Glyma.06G282900	3.83106	3.65165	1.33691	2.0583	1.62194	3.54323
Glyma.07G004000	0.197453	0.123189	0.330741	0.109116	0.300941	0.187836
Glyma.18G241600	2.1465	1.38536	1.70475	2.65871	2.48184	1.72119
Glyma.09G124500	0.86033	0.894589	0.630476	0.950867	0.43708	0.454682
Glyma.10G111700	2.14404	3.72999	1.94244	3.75957	3.30966	2.8328
Glyma.18G005000	26.1196	22.4363	21.0038	22.6623	14.2313	18.2055
Glyma.20G041100	0	0	0	0	0	0
Glyma.09G124100	0.768062	0.598986	0.703574	0.265278	0.585308	1.0148
Glyma.08G325000	57.5628	52.6367	56.468	47.2457	49.1251	48.7658
Glyma.15G259400	2.71874	3.38444	3.32731	3.42101	3.65733	4.24983
Glyma.18G143100	32.0263	33.9118	30.2628	29.1843	29.1521	30.5873
Glyma.12G063700	32.0736	40.3534	28.8288	42.4061	30.9039	32.4864
Glyma.08G173700	593.18	523.907	570.968	629.228	544.156	526.858
Glyma.12G174900	44.7945	64.6192	51.8491	62.8153	50.0661	39.5452
Glyma.12G217100	0	0	0.26674	0	0.258886	0
Glyma.01G001700	10.223	8.61897	9.54541	10.1427	7.78047	7.84346
Glyma.14G222200	1.39193	0.804086	1.13338	1.99423	5.18578	1.14431
Glyma.05G158400	4.11178	4.75058	4.06548	3.57668	1.62473	2.41452
Glyma.04G221700	4.33888	5.07562	4.62349	3.71079	4.56609	5.48702
Glyma.11G205800	3.35643	1.28582	1.66446	3.90489	4.30787	4.85479
Glyma.15G176200	0	0	0.190006	0.167162	0.184412	0.191838
Glyma.05G009600	0.630908	0.328016	0.825623	0.871628	0	0.50015
Glyma.13G333600	2.23928	3.49268	1.75823	1.7187	2.46489	0.591727
Glyma.01G167000	0	0.181272	0	0	0.974229	0.0921329
Glyma.12G135400	0	0	0	0	0.09096	0
Glyma.11G021100	13.0938	4.52047	4.79506	13.2515	15.5655	16.4385
Glyma.06G159900	12.1013	13.5172	12.5905	12.1568	10.9015	12.4218
Glyma.03G026100	0.0576883	0.179957	0	0.212531	0	0.182929
Glyma.12G071300	43.2765	50.5768	40.3529	46.5447	37.3639	39.9111
Glyma.03G219700	4.84385	3.30986	4.7233	3.49258	4.83735	3.62783
Glyma.18G117700	37.4507	37.8399	33.8439	33.0289	33.7449	32.8632
Glyma.04G109100	0.157727	0	0.165125	0	0.160263	0
Glyma.15G262900	0	0	0	0	0	0
Glyma.14G195400	7.44094	6.46792	7.92017	7.96332	9.82795	11.44
[truncated: 55,347 more rows]
