# Supplementary material for: Genome-wide comparative analysis of DNA methylation between soybean cytoplasmic male-sterile line NJCMS5A and its maintainer NJCMS5B
Source: BMC Genomics. 2017 Aug 10;18:596. doi: 10.1186/s12864-017-3962-5 (PMC5557475; doi:10.1186/s12864-017-3962-5)
Supplement: Supplementary file 5 — Number of differentially methylated regions (DMRs) between NJCMS5A and NJCMS5B. (XLS 695 kb) [file 12864_2017_3962_MOESM5_ESM.xls]

## Sheet: Table S1
Number of differentially methylated regions (DMRs) between NJCMS5A and NJCMS5B
DMR id	Chrom	DMR start	DMR end	mC sites	A methyLevel	B methyLevel	A depth	B depth	Pvalue
DMR_Chr01_2320380	Chr01	2320380	2321374	223	0.177255	0.0767613	12.7758	12.7937	1.17852e-30
DMR_Chr01_11823021	Chr01	11823021	11823659	25	0.219653	0.103448	6.92	8.12	0.00263675
DMR_Chr01_24844375	Chr01	24844375	24845323	71	0.186441	0.0807229	9.97183	11.6901	7.42737e-10
DMR_Chr01_29147490	Chr01	29147490	29147547	15	0.0104167	0.186667	6.4	5	4.41664e-05
DMR_Chr01_33476405	Chr01	33476405	33476561	35	0.0463768	0.155779	9.85714	5.68571	2.38728e-05
DMR_Chr01_33869946	Chr01	33869946	33870031	15	0.03125	0.133333	8.53333	5	0.00852987
DMR_Chr01_34304489	Chr01	34304489	34304578	11	0.121212	0.298246	6	5.18182	0.0235157
DMR_Chr01_38570421	Chr01	38570421	38571243	23	0.330709	0.152542	5.52174	5.13043	0.00166373
DMR_Chr01_38980981	Chr01	38980981	38982058	26	0.115385	0.260116	7	6.65385	0.000582946
DMR_Chr01_40918193	Chr01	40918193	40918289	13	0.0735294	0.222222	5.23077	9	0.00833947
DMR_Chr01_41194429	Chr01	41194429	41194528	10	0.14	0.028777	5	13.9	0.0085394
DMR_Chr01_42927297	Chr01	42927297	42927404	16	0.261682	0.1	6.6875	5	0.00804947
DMR_Chr01_48209691	Chr01	48209691	48210680	11	0.0823529	0.186813	7.72727	8.27273	0.0498289
DMR_Chr01_48983503	Chr01	48983503	48985081	477	0.0381951	0.140502	11.8008	11.6981	1.08017e-84
DMR_Chr01_49493977	Chr01	49493977	49494138	21	0.0701754	0.194245	5.42857	6.61905	0.00554242
DMR_Chr02_218265	Chr02	218265	219349	241	0.0129017	0.119613	17.0456	14.1535	2.43085e-89
DMR_Chr02_4548502	Chr02	4548502	4549391	37	0.178363	0.0695652	9.24324	9.32432	1.45931e-05
DMR_Chr02_4953373	Chr02	4953373	4954468	289	0.0353689	0.137857	12.5225	12.9516	4.91422e-58
DMR_Chr02_5135384	Chr02	5135384	5137371	388	0.0399154	0.147811	9.75	10.183	2.51288e-62
DMR_Chr02_5224274	Chr02	5224274	5225471	114	0.0498339	0.156863	13.2018	9.39474	9.05075e-20
DMR_Chr02_5494117	Chr02	5494117	5495066	125	0.0669792	0.173798	11.944	15.144	2.16056e-21
DMR_Chr02_6492550	Chr02	6492550	6493541	81	0.0620155	0.162264	9.55556	13.0864	1.99035e-11
DMR_Chr02_11342162	Chr02	11342162	11342763	168	0.160606	0.0576822	13.75	11.3512	6.9961e-27
DMR_Chr02_11463638	Chr02	11463638	11464633	51	0.183144	0.0740741	12.098	6.88235	1.55107e-06
DMR_Chr02_13481304	Chr02	13481304	13482494	170	0.253765	0.124031	10.5471	9.86471	1.15014e-22
DMR_Chr02_17890096	Chr02	17890096	17891080	17	0.0232558	0.144928	7.58824	8.11765	0.000330313
DMR_Chr02_25354041	Chr02	25354041	25354161	13	0.0485437	0.164557	7.92308	6.07692	0.0119453
DMR_Chr02_26716459	Chr02	26716459	26717594	31	0.0689655	0.209924	6.54839	8.45161	1.9136e-05
DMR_Chr02_39824700	Chr02	39824700	39825894	165	0.000505817	0.100763	11.9818	11.1273	1.23718e-59
DMR_Chr02_44151612	Chr02	44151612	44152610	135	0.0943775	0.20014	11.0667	10.5481	5.48639e-16
DMR_Chr03_2434449	Chr03	2434449	2435181	31	0.109756	0.228261	7.93548	5.93548	0.0013215
DMR_Chr03_5044829	Chr03	5044829	5045822	97	0.0210526	0.121877	8.81443	13.6186	1.79859e-19
DMR_Chr03_5652237	Chr03	5652237	5653230	221	0.102453	0.223938	11.4389	10.5475	5.83883e-31
DMR_Chr03_5783096	Chr03	5783096	5783862	43	0.0806452	0.213415	7.2093	7.62791	2.23967e-06
DMR_Chr03_12414586	Chr03	12414586	12415582	218	0.083996	0.184374	9.22936	9.62844	2.24136e-21
DMR_Chr03_13413559	Chr03	13413559	13413659	11	0.079646	0.182432	10.2727	13.4545	0.0186317
DMR_Chr03_14046851	Chr03	14046851	14047753	18	0.318681	0.152778	5.05556	8	0.00340762
DMR_Chr03_16525035	Chr03	16525035	16525109	14	0.228571	0.113821	5	8.78571	0.0402499
DMR_Chr03_19790230	Chr03	19790230	19792295	529	0.155403	0.0310213	12.1399	11.8828	1.71177e-138
DMR_Chr03_22385236	Chr03	22385236	22385361	17	0.187097	0.0561798	9.11765	5.23529	0.00386495
DMR_Chr03_31724840	Chr03	31724840	31725931	372	0.0962107	0.20081	10.0027	10.6156	2.60555e-38
DMR_Chr03_37044991	Chr03	37044991	37046184	228	0.08933	0.191281	12.3728	12.9781	2.63684e-29
DMR_Chr03_37600595	Chr03	37600595	37600675	12	0.204545	0.0940171	7.33333	9.75	0.0274996
DMR_Chr03_39653468	Chr03	39653468	39653618	38	0.160377	0.056391	5.57895	7	0.000231279
DMR_Chr03_45134151	Chr03	45134151	45136050	472	0.0217251	0.122965	9.84958	10.1483	2.52549e-87
DMR_Chr03_45775083	Chr03	45775083	45775508	25	0.288321	0.141463	10.96	8.2	0.000156507
DMR_Chr03_45776147	Chr03	45776147	45779665	727	0.0370405	0.244417	14.5942	13.2421	0
DMR_Chr04_50594	Chr04	50594	50877	19	0.0631579	0.172932	5	7	0.0154412
DMR_Chr04_3897562	Chr04	3897562	3898559	246	0.0936281	0.199172	12.5041	11.7764	3.03263e-31
DMR_Chr04_5978047	Chr04	5978047	5978506	17	0.0714286	0.221557	14	9.82353	2.1579e-05
DMR_Chr04_6209847	Chr04	6209847	6210589	99	0.00384615	0.109489	7.87879	9.68687	1.50202e-24
DMR_Chr04_8824090	Chr04	8824090	8825083	197	0.0965238	0.198053	15.0406	11.9949	8.53098e-26
DMR_Chr04_12894724	Chr04	12894724	12894800	13	0.175676	0.353846	5.69231	5	0.0202906
DMR_Chr04_19658100	Chr04	19658100	19661693	1237	0.172125	0.053756	10.713	9.38399	1.41624e-196
DMR_Chr04_20197137	Chr04	20197137	20198124	228	0.0167112	0.11904	13.1228	14.2588	1.16594e-63
DMR_Chr04_20378740	Chr04	20378740	20380329	478	0.177525	0.0714568	12.1381	10.569	1.404e-63
DMR_Chr04_21258705	Chr04	21258705	21258885	14	0.0629371	0.185484	10.2143	8.85714	0.00239272
DMR_Chr04_27461918	Chr04	27461918	27462672	43	0.0809628	0.221519	10.6279	7.34884	4.09596e-08
DMR_Chr04_32581264	Chr04	32581264	32581969	60	0.16	0.0581395	8.75	7.16667	6.29909e-07
DMR_Chr04_32731175	Chr04	32731175	32732173	24	0.0970149	0.2	5.58333	5.83333	0.0182121
DMR_Chr04_40238353	Chr04	40238353	40239315	349	0.0875	0.189051	9.62751	11.2006	3.91572e-36
DMR_Chr04_44097735	Chr04	44097735	44098833	283	0.0918398	0.204492	11.735	13.53	3.54716e-41
DMR_Chr04_44376511	Chr04	44376511	44377609	206	0.0100131	0.112885	11.1505	12.7718	4.21107e-57
DMR_Chr04_47048701	Chr04	47048701	47049635	21	0.146893	0.0436893	8.42857	9.80952	0.000582541
DMR_Chr04_47862705	Chr04	47862705	47864001	366	0.0294554	0.135971	11.0383	11.3934	2.44307e-73
DMR_Chr04_49409906	Chr04	49409906	49410095	28	0.0553191	0.171206	8.39286	9.17857	5.96612e-05
DMR_Chr04_49739796	Chr04	49739796	49740614	78	0.0619765	0.170895	7.65385	9.60256	5.9002e-10
DMR_Chr04_52329133	Chr04	52329133	52331120	488	0.213477	0.0920177	11.7684	12.9385	1.32021e-78
DMR_Chr04_52384924	Chr04	52384924	52388647	804	0.106462	0.302721	11.3557	10.8346	7.39243e-240
DMR_Chr05_5767777	Chr05	5767777	5768867	303	0.0735061	0.178078	12.4818	10.9901	1.93167e-41
DMR_Chr05_5849489	Chr05	5849489	5850568	173	0.0853876	0.188898	16.1792	13.4335	1.39884e-27
DMR_Chr05_9950444	Chr05	9950444	9951839	355	0.081174	0.182637	12.2845	13.1408	9.30678e-47
DMR_Chr05_20600687	Chr05	20600687	20601683	221	0.0668144	0.166869	14.2896	11.1991	2.11034e-32
DMR_Chr05_20601692	Chr05	20601692	20601884	42	0	0.100917	12.4286	12.9762	2.38291e-17
DMR_Chr05_32317539	Chr05	32317539	32319034	305	0.0339521	0.135821	13.423	13.1803	1.27402e-64
DMR_Chr05_35992502	Chr05	35992502	35993280	16	0.114094	0.29	9.3125	6.25	0.000740487
DMR_Chr05_37420536	Chr05	37420536	37420742	19	0.0676692	0.171875	7	6.73684	0.012152
DMR_Chr06_1874306	Chr06	1874306	1875800	313	0.0804905	0.189325	14.3291	13.3482	6.7017e-51
DMR_Chr06_3771993	Chr06	3771993	3773273	335	0.0588235	0.159374	14.006	11.2567	1.83045e-51
DMR_Chr06_8509931	Chr06	8509931	8511430	413	0.0967065	0.201222	11.5424	11.4915	2.84822e-47
DMR_Chr06_12038921	Chr06	12038921	12039918	84	0.0977011	0.247008	12.4286	10.9405	9.1985e-19
DMR_Chr06_13423041	Chr06	13423041	13423831	32	0.0521327	0.181818	6.59375	5.5	6.76113e-05
DMR_Chr06_13424352	Chr06	13424352	13425325	17	0.019802	0.147541	5.94118	7.17647	0.000701881
DMR_Chr06_14752025	Chr06	14752025	14753019	35	0.130268	0.012766	7.45714	6.71429	1.63009e-07
DMR_Chr06_15630049	Chr06	15630049	15630847	61	0.0866935	0.233256	8.13115	7.09836	6.81493e-10
DMR_Chr06_15841627	Chr06	15841627	15842826	124	0.0525015	0.160828	13.0565	10.129	7.17305e-22
DMR_Chr06_16259435	Chr06	16259435	16259758	29	0.0777202	0.224265	6.65517	9.37931	2.06711e-05
DMR_Chr06_16575724	Chr06	16575724	16576919	334	0.106787	0.215882	13.2335	9.91617	3.77212e-39
DMR_Chr06_17183827	Chr06	17183827	17183928	11	0.0923077	0.223301	5.90909	9.36364	0.0356422
DMR_Chr06_18710673	Chr06	18710673	18711406	169	0.0409572	0.144082	12.858	13.7988	3.87304e-34
DMR_Chr06_27981331	Chr06	27981331	27981398	18	0.0818182	0.186047	6.11111	7.16667	0.0237294
DMR_Chr06_31249177	Chr06	31249177	31250115	21	0.0732984	0.219828	9.09524	11.0476	2.29287e-05
DMR_Chr06_37993945	Chr06	37993945	37994599	16	0.103448	0.247059	7.25	5.3125	0.0113603
DMR_Chr06_39850380	Chr06	39850380	39851845	467	0.192563	0.0916849	10.6531	10.7901	4.12184e-48
DMR_Chr06_41381443	Chr06	41381443	41382932	407	0.162418	0.0589494	11.9509	12.629	2.42689e-63
DMR_Chr06_42001930	Chr06	42001930	42003009	167	0.0837897	0.194561	10.9341	8.58683	2.96327e-20
DMR_Chr06_44199758	Chr06	44199758	44200854	322	0.0673993	0.167948	12.7174	10.9099	2.05603e-43
DMR_Chr06_45158055	Chr06	45158055	45158236	61	0.124183	0.284483	7.52459	7.60656	1.1997e-09
DMR_Chr06_45486684	Chr06	45486684	45487677	74	0.0839793	0.2	10.4595	10.1351	5.88195e-11
DMR_Chr06_49493193	Chr06	49493193	49493246	10	0.0517241	0.263158	5.8	5.7	0.00194558
DMR_Chr06_50862949	Chr06	50862949	50863947	169	0.0251858	0.129195	14.3314	12.8698	2.3367e-43
DMR_Chr06_51244206	Chr06	51244206	51245171	10	0.109589	0.27027	7.3	7.4	0.0198407
DMR_Chr07_3604673	Chr07	3604673	3605664	192	0.112552	0.230695	10.0417	10.8594	2.33584e-23
DMR_Chr07_5449107	Chr07	5449107	5450303	388	0.11026	0.00747808	9.4201	9.99485	4.30717e-95
DMR_Chr07_6053338	Chr07	6053338	6054134	161	0.0339367	0.145255	10.9814	8.50932	9.73758e-30
DMR_Chr07_6216293	Chr07	6216293	6217592	174	0.0431373	0.145863	11.7241	12.2931	5.41776e-31
DMR_Chr07_6692836	Chr07	6692836	6693928	304	0.0981323	0.208984	10.3914	13.4737	1.10202e-38
DMR_Chr07_6850280	Chr07	6850280	6851373	206	0.0931832	0.20268	7.76214	11.5922	2.05648e-21
DMR_Chr07_6859480	Chr07	6859480	6860477	240	0.0677275	0.177455	10.2125	11.2	8.61426e-34
DMR_Chr07_7174899	Chr07	7174899	7174993	11	0.196429	0.0727273	10.1818	5	0.0422441
DMR_Chr07_8350865	Chr07	8350865	8351858	171	0.162791	0.0627871	10.5614	11.4561	9.21232e-23
DMR_Chr07_14958483	Chr07	14958483	14959776	400	0.173098	0.0701433	11.2075	8.1975	5.16424e-43
DMR_Chr07_14959883	Chr07	14959883	14959972	25	0.199219	0.0754717	10.24	10.6	3.73685e-05
DMR_Chr07_20520201	Chr07	20520201	20520399	20	0.112	0.232759	12.5	5.8	0.00429232
DMR_Chr07_22999258	Chr07	22999258	23000248	48	0.0805009	0.180791	11.6458	7.375	8.68572e-06
DMR_Chr07_32317042	Chr07	32317042	32317101	11	0.0666667	0.203125	6.81818	5.81818	0.0221698
DMR_Chr07_35649033	Chr07	35649033	35650208	109	0.0763023	0.176825	12.5046	13.6972	6.10864e-16
DMR_Chr07_36152879	Chr07	36152879	36153547	21	0.207692	0.0916667	6.19048	5.71429	0.0131572
DMR_Chr07_44335288	Chr07	44335288	44335339	11	0.0512821	0.210526	7.09091	5.18182	0.0064429
DMR_Chr07_44447024	Chr07	44447024	44448720	319	0.00222173	0.106678	14.1097	14.6928	3.41411e-135
DMR_Chr08_5787124	Chr08	5787124	5788218	208	0.15942	0.345054	9.95192	12.4423	7.6397e-48
DMR_Chr08_8335216	Chr08	8335216	8336649	224	0.0116813	0.112459	10.7009	12.1473	6.96103e-56
DMR_Chr08_13679858	Chr08	13679858	13681356	364	0.154067	0.0494552	13.3736	13.1099	2.62498e-67
DMR_Chr08_14704982	Chr08	14704982	14706555	460	0.0744153	0.178216	12.2696	12.0152	1.10823e-62
DMR_Chr08_18904269	Chr08	18904269	18905367	202	0.0904762	0.205271	12.4752	13.3366	5.64867e-32
DMR_Chr08_20056670	Chr08	20056670	20057765	371	0.193637	0.0732723	11.7763	9.71159	1.17732e-56
DMR_Chr08_20614747	Chr08	20614747	20615740	279	0.0856585	0.186079	12.8459	10.4014	1.04534e-32
DMR_Chr08_20897348	Chr08	20897348	20898444	298	0.158749	0.0529906	14.4799	12.7919	1.75836e-55
DMR_Chr08_21253550	Chr08	21253550	21254543	156	0.122366	0.0150524	9.42949	9.79487	9.91822e-35
DMR_Chr08_21254750	Chr08	21254750	21257246	758	0.163334	0.0512696	11.8087	10.8588	8.23732e-129
DMR_Chr08_21466247	Chr08	21466247	21467240	253	0.0340633	0.135175	12.996	13.3043	1.75794e-52
DMR_Chr08_22133200	Chr08	22133200	22134193	163	0.17033	0.0643594	11.1656	10.1043	1.46792e-22
DMR_Chr08_23720087	Chr08	23720087	23720167	14	0.128571	0.314286	5	5	0.0137492
DMR_Chr08_24727250	Chr08	24727250	24727349	21	0.140909	0.345133	10.4762	5.38095	2.96002e-05
DMR_Chr08_25904340	Chr08	25904340	25905936	464	0.242351	0.119637	9.79095	25.6164	5.22748e-79
DMR_Chr08_33977104	Chr08	33977104	33977194	15	0.0246914	0.141414	10.8	6.6	0.000576757
DMR_Chr08_35239200	Chr08	35239200	35239232	10	0.03125	0.22	6.4	5	0.00222838
DMR_Chr08_37884102	Chr08	37884102	37885568	316	0.0873403	0.189821	13.6234	12.8703	8.65581e-43
DMR_Chr08_42363309	Chr08	42363309	42364599	393	0.0572219	0.161084	11.9618	11.5471	9.48641e-60
DMR_Chr08_43714800	Chr08	43714800	43715774	167	0.0785989	0.180009	14.018	13.2395	7.88394e-25
DMR_Chr08_46320469	Chr08	46320469	46321460	218	0.0519779	0.153711	9.97248	13.1009	1.95659e-32
DMR_Chr09_1472779	Chr09	1472779	1473764	275	0.0979629	0.198766	12.1382	12.9709	2.69245e-32
DMR_Chr09_4451066	Chr09	4451066	4451503	80	0.191413	0.0830721	6.9875	7.975	3.86546e-08
DMR_Chr09_5361208	Chr09	5361208	5362201	146	0.141171	0.03875	13.9247	10.9589	1.81204e-27
DMR_Chr09_6074192	Chr09	6074192	6075281	209	0.0452004	0.145276	10.2679	10.7368	1.27568e-30
DMR_Chr09_6646818	Chr09	6646818	6647816	271	0.0952579	0.208431	8.87085	9.45387	5.48481e-29
DMR_Chr09_8793115	Chr09	8793115	8793250	16	0.032967	0.151515	5.6875	6.1875	0.00583051
DMR_Chr09_23928213	Chr09	23928213	23929198	258	0.100899	0.208706	11.6395	9.52713	1.41838e-28
DMR_Chr09_24180128	Chr09	24180128	24181224	241	0.128798	0.263415	9.6971	7.6556	3.33143e-28
DMR_Chr09_24219854	Chr09	24219854	24221717	308	0.0793161	0.188296	11.5844	11.9838	3.3197e-43
DMR_Chr09_29314830	Chr09	29314830	29315913	156	0.0187166	0.129507	11.9872	13.5128	5.54377e-44
DMR_Chr09_29863476	Chr09	29863476	29863567	10	0.0519481	0.195402	7.7	8.7	0.00878359
DMR_Chr09_36598484	Chr09	36598484	36599578	367	0.192892	0.0886076	11.654	11.1935	1.87052e-43
DMR_Chr09_36599693	Chr09	36599693	36599878	42	0.149451	0.0322581	10.8333	9.59524	1.56629e-09
DMR_Chr09_42230785	Chr09	42230785	42231857	190	0.0768618	0.188536	13.2158	11.7526	1.27623e-30
DMR_Chr09_44028771	Chr09	44028771	44029770	288	0.0981559	0.20479	11.6736	11.309	2.90927e-34
DMR_Chr09_44859259	Chr09	44859259	44859453	31	0.00326797	0.111111	9.87097	7.54839	2.59129e-09
DMR_Chr09_46083954	Chr09	46083954	46084948	207	0.00628931	0.106801	14.5942	9.58937	2.63836e-65
DMR_Chr09_48921732	Chr09	48921732	48922385	20	0.0128205	0.161538	7.8	6.5	2.70788e-06
DMR_Chr10_6271851	Chr10	6271851	6273124	258	0.0906209	0.201689	14.6705	12.3953	3.17549e-40
DMR_Chr10_11848954	Chr10	11848954	11849947	63	0.112981	0.236467	13.2063	11.1429	1.51981e-10
DMR_Chr10_13645536	Chr10	13645536	13645694	16	0.0520833	0.170732	6	5.125	0.0140526
DMR_Chr10_15760829	Chr10	15760829	15760929	26	0.0893855	0.194969	6.88462	6.11538	0.00698916
DMR_Chr10_17217582	Chr10	17217582	17218578	332	0.199308	0.0924983	12.1958	30.1536	2.58893e-63
DMR_Chr10_19259085	Chr10	19259085	19260056	40	0.0922242	0.198953	13.825	9.55	4.13389e-06
DMR_Chr10_26391493	Chr10	26391493	26392575	214	0.0818554	0.182536	10.2757	8.88318	7.60402e-22
DMR_Chr10_31441403	Chr10	31441403	31441469	17	0	0.105882	5	5	0.00312541
DMR_Chr10_32867139	Chr10	32867139	32867228	16	0.1	0.21875	5	8	0.0372832
DMR_Chr10_34815669	Chr10	34815669	34815774	18	0.00862069	0.129032	6.44444	6.88889	0.000194583
DMR_Chr10_35223664	Chr10	35223664	35224549	120	0.096947	0.201697	15.5583	12.7667	6.7961e-18
DMR_Chr10_35261798	Chr10	35261798	35262744	155	0.098519	0.200486	10.0194	10.6194	4.81427e-16
DMR_Chr10_45205007	Chr10	45205007	45206504	234	0.011286	0.113265	14.3889	12.5641	5.21856e-73
DMR_Chr10_47699811	Chr10	47699811	47700804	198	0.132673	0.265798	13.2475	10.4697	1.64768e-30
DMR_Chr10_49502990	Chr10	49502990	49503987	74	0.109722	0.251599	9.72973	12.6757	9.26405e-14
DMR_Chr11_1096641	Chr11	1096641	1096735	11	0.00925926	0.111111	9.81818	6.54545	0.00308848
DMR_Chr11_1965205	Chr11	1965205	1967498	585	0.0413581	0.169523	9.46496	10.1744	1.00374e-116
DMR_Chr11_4843077	Chr11	4843077	4843294	21	0.00552486	0.138393	8.61905	10.6667	8.35903e-08
DMR_Chr11_7399090	Chr11	7399090	7400069	208	0.0223108	0.125615	12.0673	10.7548	4.07442e-46
DMR_Chr11_10773737	Chr11	10773737	10775331	333	0.0559109	0.164435	12.6757	11.8889	1.26125e-57
DMR_Chr11_15418624	Chr11	15418624	15421023	732	0.200906	0.0944126	10.5601	10.9536	1.22708e-80
DMR_Chr11_20832406	Chr11	20832406	20832438	12	0.100775	0.207317	10.75	6.83333	0.0422529
DMR_Chr11_27240572	Chr11	27240572	27241554	191	0.024055	0.126185	10.6649	8.8377	2.96432e-35
DMR_Chr11_27241591	Chr11	27241591	27241962	80	0.104188	0.217936	12.2375	12.9625	3.87588e-12
DMR_Chr11_29808604	Chr11	29808604	29809473	23	0.0984848	0.211538	5.73913	9.04348	0.00710136
DMR_Chr11_31203105	Chr11	31203105	31205002	461	0.0029967	0.11435	14.4772	12.5011	5.73543e-197
DMR_Chr12_8599485	Chr12	8599485	8600952	243	0.0140625	0.116838	10.535	9.58025	4.61532e-54
DMR_Chr12_8600353	Chr12	8600353	8601352	193	0.0127778	0.115261	9.32642	9.70984	2.8411e-41
DMR_Chr12_14728797	Chr12	14728797	14729791	264	0.167486	0.0670625	11.5568	10.8447	9.77482e-34
DMR_Chr12_19381596	Chr12	19381596	19381667	14	0.272727	0.13253	5.5	5.92857	0.0306742
DMR_Chr12_19539130	Chr12	19539130	19539210	11	0.0615385	0.181818	5.90909	5	0.0492754
DMR_Chr12_24338582	Chr12	24338582	24338792	45	0.066482	0.168459	8.02222	6.2	6.64573e-05
DMR_Chr12_26129413	Chr12	26129413	26129452	11	0.14433	0.016129	8.81818	5.63636	0.0055388
DMR_Chr12_28282364	Chr12	28282364	28282476	21	0.0478469	0.153285	9.95238	6.52381	0.00163607
DMR_Chr12_31680162	Chr12	31680162	31680560	20	0.220238	0.0909091	8.4	7.7	0.00202692
DMR_Chr12_31975238	Chr12	31975238	31976234	46	0.0759219	0.190355	10.0217	8.56522	6.65923e-07
DMR_Chr13_1279660	Chr13	1279660	1279780	17	0.129771	0.0285714	7.70588	8.23529	0.00242015
DMR_Chr13_2208066	Chr13	2208066	2208113	10	0.166667	0.0142857	7.2	7	0.0022523
DMR_Chr13_2208650	Chr13	2208650	2208753	17	0.183333	0.0825688	7.05882	6.41176	0.0328657
DMR_Chr13_2562260	Chr13	2562260	2563244	35	0.106383	0.233333	6.71429	7.71429	0.000160469
DMR_Chr13_11383204	Chr13	11383204	11383238	12	0.135135	0.283951	6.16667	6.75	0.0304725
DMR_Chr13_14006476	Chr13	14006476	14006503	15	0.363636	0.172131	8.06667	8.13333	0.000840636
DMR_Chr13_14941734	Chr13	14941734	14942550	14	0	0.113924	5.57143	5.64286	0.00306991
DMR_Chr13_15659479	Chr13	15659479	15660473	84	0.0706402	0.190828	10.7857	8.04762	6.9294e-13
DMR_Chr13_15715921	Chr13	15715921	15717014	101	0.0759494	0.189673	10.1683	9.39604	5.45623e-14
DMR_Chr13_19284482	Chr13	19284482	19285580	152	0.116325	0.00782998	9.95395	11.7632	2.43196e-45
DMR_Chr13_19622428	Chr13	19622428	19623299	16	0.47191	0.233083	5.5625	8.3125	0.000262005
DMR_Chr13_19743925	Chr13	19743925	19745019	241	0.112563	0.0125461	14.9295	11.2448	1.30168e-64
DMR_Chr13_21297251	Chr13	21297251	21298244	284	0.0997151	0.202682	11.1232	11.5528	3.64024e-31
DMR_Chr13_22987136	Chr13	22987136	22988131	209	0.08948	0.194388	11.8708	14.1531	1.65653e-28
DMR_Chr13_24174318	Chr13	24174318	24174404	13	0.00787402	0.13253	9.76923	6.38462	0.000192559
DMR_Chr13_25903714	Chr13	25903714	25905305	120	0.0236088	0.128127	9.88333	10.9917	2.00969e-24
DMR_Chr13_38923440	Chr13	38923440	38924430	109	0.0678363	0.193928	7.84404	9.36697	5.50179e-16
DMR_Chr14_1039008	Chr14	1039008	1039470	14	0.19685	0.0823529	9.07143	6.07143	0.0302424
DMR_Chr14_4162383	Chr14	4162383	4163282	187	0.227556	0.110432	8.57754	11.3797	9.42262e-22
DMR_Chr14_6128546	Chr14	6128546	6129217	142	0.0567661	0.162338	12.2817	13.0141	9.78254e-25
DMR_Chr14_7807922	Chr14	7807922	7808814	174	0.0465435	0.148021	8.39655	11.7644	9.54812e-24
DMR_Chr14_9738240	Chr14	9738240	9739168	250	0.0925867	0.197626	12.572	12.468	1.307e-32
DMR_Chr14_12063002	Chr14	12063002	12063107	11	0.352941	0.175258	9.27273	8.81818	0.00615125
DMR_Chr14_15142414	Chr14	15142414	15143398	20	0.141243	0.294872	8.85	7.8	0.000762366
DMR_Chr14_30804595	Chr14	30804595	30805580	27	0.102881	0.212121	9	6.11111	0.00272368
DMR_Chr14_33189946	Chr14	33189946	33190281	45	0.220588	0.105263	6.04444	8.02222	9.2023e-05
DMR_Chr14_37925475	Chr14	37925475	37926451	92	0.100623	0.208033	12.2065	10.5543	7.12972e-12
DMR_Chr14_43625374	Chr14	43625374	43626232	34	0.202532	0.0991736	6.97059	7.11765	0.002006
DMR_Chr14_46573583	Chr14	46573583	46574387	35	0.0686275	0.171674	5.82857	6.65714	0.00121522
DMR_Chr14_46911108	Chr14	46911108	46911683	25	0.173333	0.392857	6	5.6	4.23102e-05
DMR_Chr14_47778771	Chr14	47778771	47780258	212	0.110745	0.00505515	10.0094	10.2642	6.28984e-60
DMR_Chr14_47822878	Chr14	47822878	47825845	686	0.15442	0.0365347	11.7245	10.5335	1.06075e-142
DMR_Chr15_12810799	Chr15	12810799	12811776	185	0.106444	0.21318	13.2541	13.6162	5.70847e-25
DMR_Chr15_12825798	Chr15	12825798	12826721	105	0.108262	0.221429	13.3714	14.6667	1.3433e-16
DMR_Chr15_16731752	Chr15	16731752	16732734	227	0.00547445	0.109976	12.0705	11.2159	2.71404e-72
DMR_Chr15_19586457	Chr15	19586457	19587949	575	0.16726	0.0667452	85.4591	209.753	0
DMR_Chr15_21851700	Chr15	21851700	21851817	22	0.134884	0.310345	9.77273	7.90909	3.44814e-05
DMR_Chr15_29274455	Chr15	29274455	29274594	23	0.126016	0.252174	10.6957	5	0.00379021
DMR_Chr15_30901666	Chr15	30901666	30902436	50	0.233244	0.108607	7.46	9.76	1.08107e-06
DMR_Chr15_44965292	Chr15	44965292	44966382	311	0.0682571	0.173695	38.8167	10.9035	3.60612e-69
DMR_Chr16_1541784	Chr16	1541784	1542980	187	0.0072493	0.107707	13.2781	11.5187	2.12359e-58
DMR_Chr16_6532165	Chr16	6532165	6533150	27	0.0442478	0.176136	12.5556	6.51852	2.05309e-06
DMR_Chr16_8808208	Chr16	8808208	8809178	317	0.187751	0.079646	9.42587	11.7634	1.53743e-39
DMR_Chr16_11176906	Chr16	11176906	11177781	54	0.100515	0.243161	7.18519	6.09259	3.5835e-07
DMR_Chr16_21212995	Chr16	21212995	21213440	23	0.0792952	0.197115	9.86957	9.04348	0.00040198
DMR_Chr16_24128607	Chr16	24128607	24128687	16	0.00888889	0.134921	14.0625	7.875	1.06916e-06
DMR_Chr16_26320056	Chr16	26320056	26325552	1480	0.192265	0.0713113	12.8061	11.1142	1.86071e-252
DMR_Chr16_28084933	Chr16	28084933	28086330	187	0.149373	0.0493697	42.6738	40.7273	3.05751e-100
DMR_Chr16_34910249	Chr16	34910249	34911240	41	0.182306	0.0793358	9.09756	13.2195	4.48418e-06
DMR_Chr16_35051416	Chr16	35051416	35051525	13	0.0555556	0.168539	6.92308	6.84615	0.0184794
DMR_Chr16_37016757	Chr16	37016757	37016829	17	0.104762	0	6.17647	6.58824	0.000256122
DMR_Chr16_37509999	Chr16	37509999	37510120	10	0.0121951	0.123288	8.2	7.3	0.0065379
DMR_Chr17_4028065	Chr17	4028065	4028310	17	0.0731707	0.184	7.23529	7.35294	0.0129313
DMR_Chr17_12929282	Chr17	12929282	12929945	30	0.0582011	0.204082	6.3	8.16667	1.08088e-05
DMR_Chr17_17309943	Chr17	17309943	17310092	15	0.28	0.102941	5	9.06667	0.00167004
DMR_Chr17_20800872	Chr17	20800872	20801480	31	0.289377	0.129412	8.80645	10.9677	1.45052e-06
DMR_Chr17_23586645	Chr17	23586645	23588344	633	0.0196886	0.1292	178.049	30.4708	0
DMR_Chr17_23596245	Chr17	23596245	23597440	473	0.177729	0.0232561	20.0677	148.907	0
DMR_Chr17_27501623	Chr17	27501623	27501940	36	0.097561	0.20132	10.25	8.41667	0.000163212
DMR_Chr17_35311548	Chr17	35311548	35312543	316	0.166283	0.0641026	12.3703	12.8354	1.36019e-47
DMR_Chr17_38356776	Chr17	38356776	38357400	14	0.102041	0	10.5	5.71429	0.00146568
DMR_Chr17_38370170	Chr17	38370170	38370785	60	0.188073	0.0837607	7.26667	9.75	1.10776e-06
DMR_Chr17_39052154	Chr17	39052154	39053150	222	0.0890411	0.189232	12.4955	11.3784	2.20241e-26
DMR_Chr17_39053153	Chr17	39053153	39055346	504	0.0129427	0.145547	11.0377	10.9603	3.53359e-170
DMR_Chr17_39055552	Chr17	39055552	39056836	292	0.0204708	0.121972	10.0377	11.8767	8.8188e-60
DMR_Chr17_39654098	Chr17	39654098	39655095	289	0.11811	0.251081	12.7439	11.2042	5.9022e-47
DMR_Chr17_40383566	Chr17	40383566	40384564	215	0.00840689	0.109582	11.0651	9.46512	1.28905e-54
DMR_Chr18_810310	Chr18	810310	815003	930	0.0632853	0.174511	11.6387	12.428	7.39231e-150
DMR_Chr18_5240679	Chr18	5240679	5241677	224	0.102249	0.212005	10.9152	11.6027	4.96318e-27
DMR_Chr18_10493026	Chr18	10493026	10494208	306	0.18399	0.0812209	13.268	12.634	3.52452e-42
DMR_Chr18_16873460	Chr18	16873460	16875458	742	0.264096	0.091123	13.0027	35.5108	0
DMR_Chr18_19401212	Chr18	19401212	19401910	28	0.0711297	0.173333	8.53571	8.03571	0.000921325
DMR_Chr18_25701008	Chr18	25701008	25701119	17	0.27957	0.127168	5.47059	10.1765	0.00265533
DMR_Chr18_26551678	Chr18	26551678	26552581	16	0.121951	0.26087	5.125	5.75	0.0227262
DMR_Chr18_44965178	Chr18	44965178	44966166	253	0.0273813	0.127761	13.5692	13.2411	7.07668e-58
DMR_Chr18_46701325	Chr18	46701325	46702828	269	0.0200614	0.128817	15.7509	14.487	1.45708e-86
DMR_Chr18_49295372	Chr18	49295372	49295964	27	0.0344828	0.147959	6.44444	7.25926	0.000147841
DMR_Chr18_55349073	Chr18	55349073	55349154	13	0.246154	0.116883	5	5.92308	0.0495091
DMR_Chr19_601831	Chr19	601831	603592	306	0.0425794	0.143379	13.2778	10.7353	8.80389e-53
DMR_Chr19_835236	Chr19	835236	836934	99	0.058104	0.196891	9.90909	7.79798	5.08946e-19
DMR_Chr19_872316	Chr19	872316	874306	389	0.171953	0.00645161	11.347	8.76607	2.29711e-167
DMR_Chr19_1093301	Chr19	1093301	1094296	162	0.0846113	0.19516	11.6728	11.9877	2.32435e-23
DMR_Chr19_1967948	Chr19	1967948	1968942	243	0.108009	0.233881	11.2016	10.2757	3.34488e-34
DMR_Chr19_5355494	Chr19	5355494	5358288	1052	0.267841	0.0477637	10.4696	62.2519	0
DMR_Chr19_13152170	Chr19	13152170	13152311	23	0.0878378	0.19337	6.43478	7.86957	0.0075111
DMR_Chr19_15264078	Chr19	15264078	15265167	183	0.201835	0.0796205	8.93443	13.2459	1.98699e-29
DMR_Chr19_16136496	Chr19	16136496	16136785	38	0.0355556	0.137931	11.8421	12.2105	3.12781e-08
DMR_Chr19_22724496	Chr19	22724496	22725301	18	0.2625	0.12963	8.88889	6	0.00922613
DMR_Chr19_27066051	Chr19	27066051	27067045	229	0.0970776	0.197425	13	10.1747	3.12621e-25
DMR_Chr19_29604467	Chr19	29604467	29604523	23	0.147436	0.0365854	6.78261	7.13043	0.000690841
DMR_Chr19_30395279	Chr19	30395279	30396571	256	0.0164159	0.124409	14.2773	15.6992	4.78949e-84
DMR_Chr19_32508026	Chr19	32508026	32508733	71	0.136364	0.274671	8.67606	8.56338	2.10119e-09
DMR_Chr19_34993963	Chr19	34993963	34995126	129	0.00996126	0.117366	14.0078	16.2481	4.81263e-48
DMR_Chr19_35793039	Chr19	35793039	35793197	17	0.117647	0.25	5	5.88235	0.0244979
DMR_Chr19_38205059	Chr19	38205059	38206034	222	0.0562355	0.158902	13.6171	12.473	1.03632e-37
DMR_Chr19_40542572	Chr19	40542572	40544051	332	0.0719788	0.175929	11.3404	10.7861	9.58261e-43
DMR_Chr19_43313560	Chr19	43313560	43313969	53	0.0482115	0.156364	12.1321	10.3774	3.27695e-10
DMR_Chr19_45682808	Chr19	45682808	45683997	215	0.0188216	0.122219	11.3674	14.4233	6.54431e-54
DMR_Chr19_50419962	Chr19	50419962	50420935	330	0.101493	0.20547	11.9727	12.5212	8.16051e-39
DMR_Chr19_50649943	Chr19	50649943	50652032	620	0.0809491	0.194887	13.8677	13.3742	6.08781e-105
DMR_Chr20_949585	Chr20	949585	949685	12	0.111111	0.25	11.25	6.33333	0.0111083
DMR_Chr20_1300724	Chr20	1300724	1302116	262	0.0309044	0.135108	11.7328	15.0573	7.95636e-58
DMR_Chr20_1365799	Chr20	1365799	1368193	538	0.194114	0.0452675	10.9257	9.9368	2.59263e-137
DMR_Chr20_1848194	Chr20	1848194	1848512	68	0.19076	0.0752315	9.86765	12.7059	2.10771e-11
DMR_Chr20_1880470	Chr20	1880470	1881461	20	0.143939	0.0337079	6.6	8.9	0.000552781
DMR_Chr20_1952567	Chr20	1952567	1953565	270	0.151794	0.0491938	12.4926	13.5519	2.04024e-48
DMR_Chr20_2703065	Chr20	2703065	2703116	11	0.244681	0.52439	8.54545	7.45455	0.000168991
DMR_Chr20_2807520	Chr20	2807520	2808265	15	0.0854701	0.190476	7.8	7	0.0297797
DMR_Chr20_5107759	Chr20	5107759	5108500	51	0.101149	0.209615	8.52941	10.1961	5.3184e-06
DMR_Chr20_8764572	Chr20	8764572	8765571	154	0.0831643	0.183628	9.6039	8.80519	2.1453e-15
DMR_Chr20_9995567	Chr20	9995567	9997162	527	0.20435	0.101704	10.8178	10.3548	7.81334e-52
DMR_Chr20_9997174	Chr20	9997174	9998566	370	0.167387	0.0521353	10.0108	9.74595	3.12284e-58
DMR_Chr20_22082070	Chr20	22082070	22083028	40	0.217949	0.099723	7.8	9.025	2.66369e-05
DMR_Chr20_38534232	Chr20	38534232	38534900	99	0.202922	0.0952381	12.4444	9.9697	1.45702e-12
DMR_Chr20_44662933	Chr20	44662933	44663872	11	0	0.123596	6.90909	8.09091	0.000960646
DMR_Chr20_47738451	Chr20	47738451	47740142	208	0.130802	0.030541	9.11538	11.0192	5.15797e-35
DMR_scaffold_1052_101	scaffold_1052	101	4938	960	0.0036332	0.24566	13.1885	10.6813	0
DMR_scaffold_1056_91	scaffold_1056	91	3489	687	0.228343	0.0347392	11.6274	11.9418	3.438697e-321
DMR_scaffold_1057_137	scaffold_1057	137	4884	443	0.0347772	0.4077	10.8397	12.0203	0
DMR_scaffold_106_76039	scaffold_106	76039	77024	40	0.372436	0.0719424	30.475	10.425	1.03436e-36
DMR_scaffold_106_125030	scaffold_106	125030	127077	437	0.450427	0.182073	26.8192	11.4371	2.467e-254
DMR_scaffold_106_128018	scaffold_106	128018	129608	523	0.445945	0.183337	30.8623	9.95985	2.36367e-272
DMR_scaffold_107_85421	scaffold_107	85421	85670	26	0.284047	0.0736544	9.88462	13.5769	5.85672e-12
DMR_scaffold_1077_3939	scaffold_1077	3939	5200	190	0.393093	0.00619435	7.16316	13.5947	4.96603e-256
DMR_scaffold_1077_6403	scaffold_1077	6403	7298	250	0.384496	0.00670083	10.32	10.148	3.644752e-314
DMR_scaffold_1078_2447	scaffold_1078	2447	4395	349	0.0012364	0.336272	11.5874	9.42407	0
DMR_scaffold_108_2088	scaffold_108	2088	3561	224	0.358269	0.169021	11.0402	8.84821	3.12606e-46
DMR_scaffold_108_9788	scaffold_108	9788	10786	80	0.135307	0.323364	11.825	6.6875	2.71588e-17
DMR_scaffold_108_13396	scaffold_108	13396	13550	55	0.386431	0.185615	6.16364	7.83636	7.64586e-10
DMR_scaffold_108_50997	scaffold_108	50997	51180	13	0.269231	0	8	6.84615	5.55916e-09
DMR_scaffold_1084_1408	scaffold_1084	1408	2244	130	0.185325	0.371248	10.1692	50.9923	5.99997e-42
DMR_scaffold_1086_442	scaffold_1086	442	4794	817	0.411761	0.160502	39.8592	9.36475	0
DMR_scaffold_1088_803	scaffold_1088	803	2302	138	0.0816182	0.186598	10.2101	7.02899	4.62237e-14
DMR_scaffold_1088_2326	scaffold_1088	2326	4064	439	0.170892	0.0146559	9.34396	10.7244	3.29537e-165
DMR_scaffold_109_629	scaffold_109	629	4324	849	0.0276484	0.162387	11.6302	13.0271	4.44688e-261
DMR_scaffold_109_7129	scaffold_109	7129	9523	695	0.126268	0.265033	11.4863	11.5094	4.88045e-110
DMR_scaffold_109_10225	scaffold_109	10225	11221	265	0.130694	0.278601	13.917	9.9283	3.22487e-48
DMR_scaffold_109_11328	scaffold_109	11328	11622	92	0.0675575	0.226381	14.6413	12.1957	3.75515e-30
DMR_scaffold_109_15725	scaffold_109	15725	16721	294	0.263539	0.12413	14.5714	11.7279	7.43895e-54
DMR_scaffold_109_17031	scaffold_109	17031	18024	362	0.314864	0.152035	9.42265	12.0829	2.46298e-65
DMR_scaffold_109_18827	scaffold_109	18827	22224	741	0.154489	0.0321027	14.0553	9.24831	1.41035e-166
DMR_scaffold_109_23727	scaffold_109	23727	27418	833	0.0583857	0.209115	11.4526	11.7743	1.75397e-218
DMR_scaffold_109_29434	scaffold_109	29434	30724	369	0.139685	0.28105	11.3496	11.8699	1.22032e-58
DMR_scaffold_109_39125	scaffold_109	39125	40124	284	0.22905	0.113538	9.45423	13.0563	1.17464e-34
DMR_scaffold_109_40526	scaffold_109	40526	41724	344	0.201418	0.0984036	10.2471	12.2006	2.03592e-37
DMR_scaffold_109_42134	scaffold_109	42134	43819	479	0.183609	0.0582055	11.2338	12.5177	7.05712e-98
DMR_scaffold_109_43825	scaffold_109	43825	44919	320	0.101593	0.208342	14.5188	14.8344	6.19025e-47
DMR_scaffold_109_45225	scaffold_109	45225	46221	281	0.0919897	0.198107	13.7722	17.2989	1.0889e-44
DMR_scaffold_109_46230	scaffold_109	46230	47224	284	0.168536	0.0572995	12.243	14.1338	2.41391e-54
DMR_scaffold_109_47228	scaffold_109	47228	53121	864	0.111503	0.341021	13.4525	13.6505	0
DMR_scaffold_1093_2799	scaffold_1093	2799	3797	158	0.459476	0.225183	10.6203	9.5	2.61184e-44
DMR_scaffold_1099_439	scaffold_1099	439	2438	159	0.270715	0.111945	11.0818	9.21384	1.80768e-30
DMR_scaffold_1109_1517	scaffold_1109	1517	3015	354	0.398841	0.0528667	31.1921	11.3814	0
DMR_scaffold_1109_6997	scaffold_1109	6997	7657	50	0.407008	0.168519	7.42	10.8	1.87131e-15
DMR_scaffold_111_395	scaffold_111	395	1295	100	0.00686695	0.131202	11.65	9.07	4.31293e-35
DMR_scaffold_111_10225	scaffold_111	10225	11618	181	0.0560132	0.177209	10.0608	11.442	8.43398e-33
DMR_scaffold_111_11723	scaffold_111	11723	14818	372	0.117276	0.269196	10.6586	8.99731	4.00576e-62
DMR_scaffold_111_17064	scaffold_111	17064	19504	318	0.353816	0.110577	9.51887	11.1195	1.48444e-125
DMR_scaffold_111_20761	scaffold_111	20761	22558	372	0.290212	0.0701704	10.9301	9.30914	2.67721e-141
DMR_scaffold_111_27409	scaffold_111	27409	28968	302	0.059648	0.245902	10.1589	9.89735	9.35996e-96
DMR_scaffold_111_31111	scaffold_111	31111	33206	548	0.203923	0.0930041	11.5347	11.0858	1.2434e-68
DMR_scaffold_111_33609	scaffold_111	33609	34603	103	0.0684411	0.171669	12.767	8.08738	1.67812e-13
DMR_scaffold_111_38209	scaffold_111	38209	40308	539	0.16274	0.054326	10.1577	11.0649	7.59871e-81
DMR_scaffold_111_41812	scaffold_111	41812	42205	79	0.0137339	0.123125	14.7468	16.038	2.14934e-29
DMR_scaffold_111_45014	scaffold_111	45014	46104	120	0.0439932	0.203008	9.85	14.4083	1.41476e-38
DMR_scaffold_111_46409	scaffold_111	46409	48407	239	0.0741584	0.226539	16.5314	9.58577	4.69074e-64
DMR_scaffold_1115_2050	scaffold_1115	2050	2267	28	0.0828402	0.330396	6.03571	8.10714	2.32268e-09
DMR_scaffold_1122_1209	scaffold_1122	1209	2476	188	0.384898	0.187394	10.1436	9.45213	1.63644e-40
DMR_scaffold_1123_2710	scaffold_1123	2710	2832	34	0.234694	0.0047619	8.64706	6.17647	8.32299e-17
DMR_scaffold_1125_678	scaffold_1125	678	1665	61	0.205446	0.424297	6.62295	18.082	9.86727e-16
DMR_scaffold_1125_3628	scaffold_1125	3628	4063	108	0.00428816	0.372603	10.7963	30.4167	3.9493e-184
DMR_scaffold_1127_7210	scaffold_1127	7210	8107	686	0.364553	0.0092603	24.8717	12.9082	0
DMR_scaffold_1135_757	scaffold_1135	757	1020	35	0.421289	0.204225	19.0571	8.11429	5.84643e-11
DMR_scaffold_1135_2073	scaffold_1135	2073	2121	10	0.421446	0.0192308	40.1	5.2	2.54928e-10
DMR_scaffold_1135_3696	scaffold_1135	3696	3827	17	0.339238	0.164706	66.4118	5	0.00071053
DMR_scaffold_1140_1542	scaffold_1140	1542	1696	16	0.414815	0.191176	8.4375	8.5	6.83066e-05
DMR_scaffold_1142_5691	scaffold_1142	5691	5910	85	0.335669	0.00102881	31.8941	11.4353	5.67962e-141
DMR_scaffold_1143_3185	scaffold_1143	3185	4574	247	0.00267482	0.293301	10.5951	23.0243	6.86201e-299
DMR_scaffold_1144_345	scaffold_1144	345	4638	837	0.00304476	0.390519	11.7718	31.3524	0
DMR_scaffold_115_41373	scaffold_115	41373	42471	262	0.349225	0.160981	9.84733	9.95802	1.78985e-55
DMR_scaffold_115_48078	scaffold_115	48078	49869	198	0.163152	0.374134	9.10101	10.9343	6.29685e-51
DMR_scaffold_115_56435	scaffold_115	56435	59417	654	0.208242	0.436314	11.9098	70.4434	0
DMR_scaffold_116_33009	scaffold_116	33009	33073	11	0.0630631	0.197674	10.0909	7.81818	0.00731129
DMR_scaffold_116_39775	scaffold_116	39775	40762	76	0.0546218	0.164789	15.6579	9.34211	1.56332e-14
DMR_scaffold_116_40652	scaffold_116	40652	40931	24	0.0296925	0.170631	39.2917	40.2917	2.27539e-26
DMR_scaffold_1164_2607	scaffold_1164	2607	3652	59	0.0423546	0.16899	23.6102	9.72881	7.09277e-19
DMR_scaffold_1166_3547	scaffold_1166	3547	4492	127	0.244654	0.112782	12.5197	15.7087	3.41849e-25
DMR_scaffold_117_4196	scaffold_117	4196	5192	74	0.381519	0.187282	14.7703	15.5135	1.06351e-24
DMR_scaffold_1188_3274	scaffold_1188	3274	3450	24	0.173575	0.0448549	16.0833	15.7917	6.42159e-09
DMR_scaffold_1188_4347	scaffold_1188	4347	4409	10	0.162791	0.0153846	8.6	6.5	0.00212003
DMR_scaffold_1189_720	scaffold_1189	720	2584	91	0.173295	0.398419	15.4725	13.9011	1.31554e-38
DMR_scaffold_120_10846	scaffold_120	10846	11839	15	0.108527	0.277457	8.6	11.5333	0.000294162
DMR_scaffold_120_31274	scaffold_120	31274	32032	26	0.585635	0.291429	6.96154	13.4615	6.71468e-11
DMR_scaffold_120_39881	scaffold_120	39881	40003	17	0.52	0.227642	7.35294	7.23529	2.09043e-06
DMR_scaffold_120_48305	scaffold_120	48305	48506	35	0.48	0.168704	11.4286	11.6857	1.3568e-21
DMR_scaffold_120_50076	scaffold_120	50076	50204	26	0.310469	0.130682	10.6538	6.76923	9.47965e-06
DMR_scaffold_1200_103	scaffold_1200	103	1101	95	0	0.201287	6.92632	11.4526	1.11349e-49
DMR_scaffold_1201_2216	scaffold_1201	2216	3014	42	0.103339	0.321526	14.9762	8.7381	3.92439e-17
DMR_scaffold_1201_3045	scaffold_1201	3045	4026	44	0.189736	0.0626506	14.6136	9.43182	2.01392e-09
DMR_scaffold_121_3241	scaffold_121	3241	4225	71	0.168484	0.340659	14.2113	10.2535	2.35581e-16
DMR_scaffold_1212_1636	scaffold_1212	1636	3031	199	0.0859951	0.213907	10.2261	9.46734	5.60105e-30
DMR_scaffold_1214_4151	scaffold_1214	4151	4342	13	0.333333	0.125	13.8462	9.23077	3.77934e-05
DMR_scaffold_1216_285	scaffold_1216	285	1439	28	0.116935	0.278195	8.85714	9.5	5.04218e-06
DMR_scaffold_123_388	scaffold_123	388	1477	209	0.176748	0.0758405	13.2105	12.2392	6.02579e-29
DMR_scaffold_123_2198	scaffold_123	2198	3286	93	0.144883	0.0239044	10.6129	13.4946	1.98111e-27
DMR_scaffold_123_13000	scaffold_123	13000	14096	101	0.101732	0.209058	13.7228	24.4851	1.91441e-18
DMR_scaffold_123_26378	scaffold_123	26378	27544	127	0.132732	0.00700673	23.5512	28.0945	1.50513e-108
DMR_scaffold_123_30775	scaffold_123	30775	31861	142	0.0594195	0.253596	25.7183	31.8239	7.83415e-133
DMR_scaffold_123_39966	scaffold_123	39966	41061	53	0.166052	0.0124224	20.4528	24.3019	3.80263e-46
DMR_scaffold_123_41067	scaffold_123	41067	41560	78	0.068147	0.228626	33.4872	26.6923	1.59114e-56
DMR_scaffold_1237_1375	scaffold_1237	1375	2345	204	0.197868	0.0877754	11.4951	13.7941	3.81985e-30
DMR_scaffold_1237_2582	scaffold_1237	2582	3476	219	0.00437269	0.128062	13.5753	13.0502	2.25434e-99
DMR_scaffold_1243_470	scaffold_1243	470	844	10	0.149425	0.455882	8.7	6.8	3.28031e-05
DMR_scaffold_1243_2468	scaffold_1243	2468	2950	12	0.025974	0.269231	6.41667	6.5	1.8078e-05
DMR_scaffold_126_12436	scaffold_126	12436	13481	62	0.284133	0.120658	8.74194	8.82258	1.86383e-11
DMR_scaffold_1264_586	scaffold_1264	586	1844	84	0.107432	0.289549	16.1786	12.4167	8.87871e-30
DMR_scaffold_1264_1867	scaffold_1264	1867	2362	91	0.363508	0.179626	15.5385	18.2308	8.90376e-31
DMR_scaffold_1264_3315	scaffold_1264	3315	3924	14	0.604651	0.188889	6.14286	6.42857	1.64018e-08
DMR_scaffold_1265_2589	scaffold_1265	2589	3539	174	0.132024	0.0307754	12.5805	14.3793	2.4055e-39
DMR_scaffold_1273_2190	scaffold_1273	2190	3723	48	0.178357	0.0694737	10.3958	9.89583	2.14052e-07
DMR_scaffold_128_23991	scaffold_128	23991	24063	13	0.32243	0.106195	16.4615	8.69231	1.23821e-05
DMR_scaffold_129_35449	scaffold_129	35449	36586	109	0.086369	0.207452	15.6147	9.11009	1.7005e-18
DMR_scaffold_129_36890	scaffold_129	36890	37886	70	0.117139	0.235207	11.5857	9.65714	2.04446e-09
DMR_scaffold_131_39833	scaffold_131	39833	40831	12	0.1	0.331797	17.5	18.0833	4.82615e-09
DMR_scaffold_131_202039	scaffold_131	202039	202346	19	0.320442	0.114286	9.52632	9.21053	2.89082e-06
DMR_scaffold_133_27631	scaffold_133	27631	27863	16	0.460674	0.217391	5.5625	10.0625	9.48775e-05
DMR_scaffold_134_11207	scaffold_134	11207	11381	10	0.104478	0.25	6.7	6.4	0.0382892
DMR_scaffold_134_25894	scaffold_134	25894	26600	82	0.21943	0.476277	7.28049	6.68293	4.42694e-20
DMR_scaffold_135_12763	scaffold_135	12763	12799	12	0.444444	0.202703	7.5	6.16667	0.00148929
DMR_scaffold_1354_2745	scaffold_1354	2745	3300	10	0.485294	0.226804	6.8	9.7	0.000744544
DMR_scaffold_137_7353	scaffold_137	7353	8723	51	0.208226	0.0895884	7.62745	8.09804	2.22392e-06
DMR_scaffold_137_12507	scaffold_137	12507	12756	22	0.127273	0.280488	7.5	14.9091	0.000103511
DMR_scaffold_137_13573	scaffold_137	13573	13830	14	0.112245	0.419753	7	5.78571	4.04123e-06
DMR_scaffold_137_31515	scaffold_137	31515	32469	99	0.133911	0.389073	10.4848	12.202	1.00853e-43
DMR_scaffold_137_35135	scaffold_137	35135	36504	74	0.214619	0.0673267	8.68919	6.82432	1.01477e-12
DMR_scaffold_1373_4035	scaffold_1373	4035	4189	39	0.128125	0.384615	8.20513	8.33333	5.9384e-14
DMR_scaffold_138_1451	scaffold_138	1451	2549	305	0.0744711	0.177891	11.623	12.2197	6.61781e-41
DMR_scaffold_138_7051	scaffold_138	7051	8249	160	0.282105	0.105625	8.90625	10	1.06842e-35
DMR_scaffold_138_27152	scaffold_138	27152	28247	194	0.110774	0.268224	15.3093	18.3144	1.7092e-59
DMR_scaffold_138_31752	scaffold_138	31752	32749	78	0.127082	0.308244	14.6282	7.15385	2.02701e-18
DMR_scaffold_139_3069	scaffold_139	3069	3564	123	0.219598	0.459708	23.065	10.5935	7.70475e-54
DMR_scaffold_139_19300	scaffold_139	19300	20290	72	0.201767	0.0998811	9.43056	11.6806	3.10716e-08
DMR_scaffold_139_20291	scaffold_139	20291	21270	98	0.143201	0.301762	8.47959	9.26531	1.50682e-15
DMR_scaffold_139_29675	scaffold_139	29675	30672	113	0.286788	0.102017	16.4779	14.9204	6.50548e-45
DMR_scaffold_139_32574	scaffold_139	32574	33227	80	0.230594	0.107323	10.95	9.9	1.59959e-11
DMR_scaffold_139_33804	scaffold_139	33804	34466	60	0.372236	0.169779	13.5667	9.81667	5.30558e-17
DMR_scaffold_139_69569	scaffold_139	69569	70545	145	0.189768	0.388603	15.7724	24.0828	1.17851e-59
DMR_scaffold_1395_2161	scaffold_1395	2161	3160	153	0.253012	0.104567	14.6471	9.87582	2.76733e-31
DMR_scaffold_140_27065	scaffold_140	27065	28257	26	0.00282486	0.11501	13.6154	19.7308	2.62334e-13
DMR_scaffold_1409_3068	scaffold_1409	3068	4153	56	0.102521	0.237795	10.625	11.3393	2.4317e-10
DMR_scaffold_141_8506	scaffold_141	8506	9411	23	0.0622222	0.198758	9.78261	14	5.3603e-06
DMR_scaffold_1410_2307	scaffold_1410	2307	3285	20	0.0578231	0.181818	14.7	16.5	2.36208e-06
DMR_scaffold_142_9218	scaffold_142	9218	10203	14	0.367816	0.165289	6.21429	8.64286	0.00112965
DMR_scaffold_1421_1807	scaffold_1421	1807	2804	81	0.115546	0.267016	11.7531	9.4321	1.15403e-15
DMR_scaffold_143_14812	scaffold_143	14812	15807	20	0.214286	0.528926	14	6.05	1.03392e-09
DMR_scaffold_1433_3028	scaffold_1433	3028	3160	42	0.0607595	0.223443	9.40476	13	1.45904e-12
DMR_scaffold_1443_1576	scaffold_1443	1576	2570	109	0.218039	0.106594	11.6972	10.156	2.11568e-13
DMR_scaffold_1449_3013	scaffold_1449	3013	4107	87	0.0983264	0.2301	10.9885	9.24138	6.68046e-14
DMR_scaffold_145_11823	scaffold_145	11823	11981	21	0.0423729	0.273109	5.61905	11.3333	3.04997e-08
DMR_scaffold_145_12914	scaffold_145	12914	13200	22	0.0134357	0.186207	23.6818	6.59091	2.31945e-13
DMR_scaffold_145_23040	scaffold_145	23040	23197	12	0.172727	0.0383275	27.5	23.9167	5.22526e-08
DMR_scaffold_145_29340	scaffold_145	29340	29463	20	0.0666667	0.220721	7.5	11.1	4.19452e-05
DMR_scaffold_145_33576	scaffold_145	33576	33672	23	0.0215827	0.555866	12.087	15.5652	1.50502e-55
DMR_scaffold_146_3577	scaffold_146	3577	3869	50	0.059126	0.182109	7.78	6.26	5.63842e-07
DMR_scaffold_1462_2125	scaffold_1462	2125	3221	237	0.19297	0.0843091	17.1646	14.4135	2.96569e-42
DMR_scaffold_1470_1154	scaffold_1470	1154	3251	201	0.116131	0.270913	14.0945	10.4677	1.11103e-43
DMR_scaffold_1471_846	scaffold_1471	846	2745	474	0.0110444	0.141598	10.8882	11.0105	5.99774e-161
DMR_scaffold_1474_1111	scaffold_1474	1111	2291	98	0.316011	0.0081448	7.26531	11.2755	5.12922e-89
DMR_scaffold_1481_104	scaffold_1481	104	3696	688	0.00341904	0.428691	10.6279	26.0799	0
DMR_scaffold_1488_1041	scaffold_1488	1041	2099	164	0.394331	0.00582411	12.2622	10.4695	1.05388e-232
DMR_scaffold_1488_3063	scaffold_1488	3063	3715	172	0.457552	0.00938086	17.0523	12.3953	0
DMR_scaffold_149_202	scaffold_149	202	2299	163	0.0833746	0.490404	24.7975	12.1472	2.57692e-271
DMR_scaffold_149_3506	scaffold_149	3506	6203	341	0.248988	0.0927818	13.0381	17.2258	2.06005e-101
DMR_scaffold_149_7606	scaffold_149	7606	11389	960	0.098119	0.2555	11.5188	10.5104	5.69928e-204
DMR_scaffold_149_11452	scaffold_149	11452	14385	746	0.20982	0.0618186	10.5925	10.8204	4.71058e-172
DMR_scaffold_149_15408	scaffold_149	15408	17405	570	0.11588	0.246712	11.0368	10.0053	1.31681e-78
DMR_scaffold_149_17407	scaffold_149	17407	21099	1085	0.31983	0.147178	11.4664	11.153	6.24983e-228
DMR_scaffold_149_22208	scaffold_149	22208	23578	425	0.1415	0.315174	9.66118	10.6682	2.90292e-83
DMR_scaffold_149_36444	scaffold_149	36444	39242	453	0.0694608	0.275183	11.2185	9.64238	2.77471e-164
DMR_scaffold_149_39245	scaffold_149	39245	43642	826	0.349653	0.109083	13.4274	8.82324	1.913022e-319
DMR_scaffold_1490_901	scaffold_1490	901	1125	71	0.0827338	0.406969	7.83099	21.4225	5.16558e-52
DMR_scaffold_1490_2571	scaffold_1490	2571	3785	122	0.149598	0.477848	16.3279	10.3607	2.25103e-91
DMR_scaffold_1494_361	scaffold_1494	361	425	14	0.26	0.545732	7.14286	23.4286	6.42372e-07
DMR_scaffold_1500_5273	scaffold_1500	5273	5508	37	0.207459	0.474194	11.5946	8.37838	2.94838e-14
DMR_scaffold_151_501	scaffold_151	501	1681	176	0.184943	0.37061	6.94318	10.517	3.60734e-29
DMR_scaffold_151_1887	scaffold_151	1887	3676	365	0.196854	0.395397	12.5397	7.97534	2.74556e-77
DMR_scaffold_151_6314	scaffold_151	6314	6781	133	0.262256	0.126034	12.7293	11.812	5.94273e-23
DMR_scaffold_1511_238	scaffold_1511	238	2830	338	0.0111322	0.232688	10.8964	51.8254	0
DMR_scaffold_1512_383	scaffold_1512	383	1379	308	0.278299	0.113393	25.5844	10.5942	4.48431e-87
DMR_scaffold_1516_1398	scaffold_1516	1398	1828	104	0.132223	0.347526	9.81731	16.7115	2.89238e-37
DMR_scaffold_1516_2799	scaffold_1516	2799	3748	101	0.233498	0.482728	10.0495	11.1782	1.35858e-33
DMR_scaffold_1517_1072	scaffold_1517	1072	2049	192	0.329158	0.149191	10.3958	7.40104	6.29359e-34
DMR_scaffold_152_11576	scaffold_152	11576	11614	17	0.186992	0.403361	7.23529	7	0.000238456
DMR_scaffold_152_24430	scaffold_152	24430	24489	19	0.27707	0.0934579	16.5263	5.63158	5.4412e-05
DMR_scaffold_1528_934	scaffold_1528	934	1010	15	0.11215	0.311024	7.13333	16.9333	5.57154e-05
DMR_scaffold_1528_2460	scaffold_1528	2460	3732	47	0.115942	0.427988	8.80851	20.8298	1.00024e-32
DMR_scaffold_1535_382	scaffold_1535	382	432	17	0.415842	0.207317	11.8824	9.64706	2.8358e-05
DMR_scaffold_1537_1397	scaffold_1537	1397	3440	171	0.130324	0.301937	13.731	6.64327	1.66805e-32
DMR_scaffold_1540_413	scaffold_1540	413	1809	200	0.444366	0.149394	28.265	9.07	8.24622e-125
DMR_scaffold_1540_2913	scaffold_1540	2913	3983	155	0.380844	0.174877	42.6387	10.4774	3.03457e-60
DMR_scaffold_1546_1111	scaffold_1546	1111	2751	142	0.0208457	0.351056	11.8239	9.00704	2.05936e-140
DMR_scaffold_1547_607	scaffold_1547	607	3605	623	0.438392	0.119227	27.6693	11.9551	0
DMR_scaffold_1548_324	scaffold_1548	324	3881	589	0.0737424	0.436672	12.893	23.5925	0
DMR_scaffold_1549_3608	scaffold_1549	3608	3859	39	0.145729	0.00298063	10.2051	17.2051	6.28239e-24
DMR_scaffold_1550_45886	scaffold_1550	45886	45979	16	0.607143	0.151515	40.25	6.1875	4.05139e-18
DMR_scaffold_1564_1005	scaffold_1564	1005	1061	21	0.421429	0.197987	6.66667	14.1905	1.7401e-06
DMR_scaffold_1564_2277	scaffold_1564	2277	2395	20	0.426901	0.123116	8.55	19.9	8.45626e-15
DMR_scaffold_1566_14	scaffold_1566	14	1013	124	0.437901	0.147639	75.4516	9.39516	1.37369e-90
DMR_scaffold_157_1440	scaffold_157	1440	2437	38	0.134948	0.457672	7.60526	9.94737	7.40206e-20
DMR_scaffold_157_9580	scaffold_157	9580	10633	149	0.135659	0.0261044	6.92617	10.0268	5.78309e-26
DMR_scaffold_157_11010	scaffold_157	11010	11075	13	0.0615385	0.170213	5	14.4615	0.037985
DMR_scaffold_157_11080	scaffold_157	11080	11155	10	0.12	0	5	10.1	0.00106731
DMR_scaffold_157_11709	scaffold_157	11709	12377	63	0.34375	0.14324	13.2063	11.8571	1.28134e-20
DMR_scaffold_157_12384	scaffold_157	12384	13379	126	0.156269	0.351642	13.1032	13.2937	5.88761e-39
DMR_scaffold_157_15524	scaffold_157	15524	18277	515	0.08899	0.194712	10.6699	10.8699	3.00398e-58
DMR_scaffold_1571_521	scaffold_1571	521	1897	220	0.355925	0.0524899	10.9318	10.1318	4.9894e-157
DMR_scaffold_1571_4007	scaffold_1571	4007	4126	25	0.468354	0.0915033	6.32	12.24	1.38631e-19
DMR_scaffold_1574_279	scaffold_1574	279	1473	179	0.0652174	0.370405	8.22346	11.8547	6.72663e-110
DMR_scaffold_1575_121	scaffold_1575	121	1902	92	0.228787	0.487365	24.4674	9.03261	6.92208e-42
DMR_scaffold_1576_523	scaffold_1576	523	3393	274	0.0612245	0.295068	9.29927	12.4307	1.39332e-125
DMR_scaffold_1577_703	scaffold_1577	703	2354	102	0.415767	0.0812918	18.1569	8.80392	6.39824e-82
DMR_scaffold_1577_5622	scaffold_1577	5622	6654	248	0.465305	0.0468809	84.0847	10.6653	0
DMR_scaffold_1587_78	scaffold_1587	78	2952	324	0.0107058	0.447442	15.5679	18.8796	0
DMR_scaffold_1588_1294	scaffold_1588	1294	3646	609	0.42199	0.112833	12.2611	14.6256	0
DMR_scaffold_159_38034	scaffold_159	38034	38639	54	0.133635	0.371191	16.3519	6.68519	9.97024e-20
DMR_scaffold_159_46502	scaffold_159	46502	48800	423	0.497888	0.237081	38.6217	8.32624	2.91473e-184
DMR_scaffold_1602_1250	scaffold_1602	1250	3852	299	0.103418	0.400392	11.2542	13.6656	6.95197e-197
DMR_scaffold_1604_2623	scaffold_1604	2623	3548	111	0.0835194	0.186064	20.1712	11.7658	8.88864e-19
DMR_scaffold_1605_1751	scaffold_1605	1751	3249	352	0.348513	0.149682	10.6051	29.0199	1.5187e-136
DMR_scaffold_1606_151	scaffold_1606	151	3312	624	0.00253401	0.383056	12.016	9.72276	0
DMR_scaffold_1609_362	scaffold_1609	362	1360	266	0.416893	0.130229	87.282	11.1429	6.13263e-230
DMR_scaffold_1609_2639	scaffold_1609	2639	4779	362	0.385794	0.00673129	75.3343	10.2597	0
DMR_scaffold_1615_2549	scaffold_1615	2549	2659	11	0.20339	0.463768	5.36364	12.5455	0.0007129
DMR_scaffold_1618_3342	scaffold_1618	3342	3508	30	0.0628019	0.275897	6.9	32.5	7.57251e-13
DMR_scaffold_1619_113	scaffold_1619	113	1510	135	0.481814	0.0851247	18.1259	8.61481	9.10115e-138
DMR_scaffold_1619_3077	scaffold_1619	3077	3243	31	0.564274	0.0677083	57.9677	6.19355	9.68348e-45
DMR_scaffold_1622_435	scaffold_1622	435	1431	126	0.124886	0.523763	8.70635	16.1984	5.99839e-117
DMR_scaffold_1622_3260	scaffold_1622	3260	3472	26	0.0518519	0.430415	5.19231	83.4615	3.79396e-22
DMR_scaffold_1627_3700	scaffold_1627	3700	3936	37	0.53253	0.097561	22.4324	5.54054	6.12739e-33
DMR_scaffold_1628_1057	scaffold_1628	1057	3729	390	0.16759	0.434976	9.71538	37.4615	6.86543e-220
DMR_scaffold_1632_2974	scaffold_1632	2974	3622	167	0.172537	0.485256	25.1617	18.6826	4.57568e-182
DMR_scaffold_1635_5888	scaffold_1635	5888	6007	23	0.338346	0.154589	17.3478	9	8.99858e-07
DMR_scaffold_1639_1902	scaffold_1639	1902	2849	69	0.416915	0.0799439	14.5652	10.3333	3.16961e-59
DMR_scaffold_164_1057	scaffold_164	1057	3055	471	0.103851	0.384413	10.3652	39.5287	0
DMR_scaffold_164_4271	scaffold_164	4271	6870	555	0.0209218	0.188322	11.4541	9.9982	1.55553e-224
DMR_scaffold_164_9989	scaffold_164	9989	12388	496	0.136749	0.00639623	12.3548	11.9778	3.13155e-204
DMR_scaffold_164_12789	scaffold_164	12789	13774	194	0.159639	0.0487465	8.5567	11.1031	1.58836e-30
DMR_scaffold_164_13908	scaffold_164	13908	15583	452	0.257713	0.122703	12.1903	10.8363	2.386e-69
DMR_scaffold_164_15604	scaffold_164	15604	16182	163	0.00836551	0.125671	9.53374	11.4233	2.65525e-48
DMR_scaffold_164_16489	scaffold_164	16489	20087	544	0.0368833	0.231749	11.5129	11.8346	1.07918e-248
DMR_scaffold_164_23890	scaffold_164	23890	25376	250	0.159134	0.0301068	8.496	12.356	5.35495e-62
DMR_scaffold_1640_2320	scaffold_1640	2320	2921	143	0.426894	0.00514469	35.7273	10.8741	1.16987e-297
DMR_scaffold_165_9044	scaffold_165	9044	10103	192	0.113272	0.00811594	46.0729	17.9688	8.46287e-111
DMR_scaffold_165_10208	scaffold_165	10208	10300	33	0.130617	0.0119225	29	20.3333	1.84748e-21
DMR_scaffold_165_18381	scaffold_165	18381	18638	77	0.00394477	0.112263	13.1688	22.5584	4.55067e-35
DMR_scaffold_165_21482	scaffold_165	21482	22478	102	0.111722	0.00996678	26.7647	11.8039	7.29827e-36
DMR_scaffold_1650_29840	scaffold_1650	29840	30557	199	0.414398	0.0949264	31.201	21.4925	1.1311e-307
DMR_scaffold_1659_1286	scaffold_1659	1286	1837	89	0.145182	0.370998	17.2584	5.96629	2.02711e-26
DMR_scaffold_1659_2625	scaffold_1659	2625	3440	152	0.154277	0.459397	123.197	8.50658	2.32646e-135
DMR_scaffold_168_12834	scaffold_168	12834	16033	486	0.357965	0.130822	9.30041	9.23251	7.62159e-143
DMR_scaffold_168_16934	scaffold_168	16934	19327	501	0.108902	0.399317	10.7405	8.18762	1.59261e-242
DMR_scaffold_1694_919	scaffold_1694	919	2953	129	0.18669	0.398504	8.96899	7.25581	1.00239e-26
DMR_scaffold_1703_4764	scaffold_1703	4764	5763	180	0.410088	0.201065	49.8944	8.34444	7.09022e-58
DMR_scaffold_1718_202	scaffold_1718	202	1396	247	0.216654	0.464997	10.2591	55.9231	2.27717e-127
DMR_scaffold_1718_3179	scaffold_1718	3179	3992	233	0.143411	0.431178	13.2876	26.3476	2.42706e-183
DMR_scaffold_1719_3277	scaffold_1719	3277	4132	155	0.378174	0.14808	18.8	14.1161	6.25687e-77
DMR_scaffold_1723_196	scaffold_1723	196	1393	368	0.184808	0.398364	9.33696	73.7391	9.25538e-144
DMR_scaffold_1723_1700	scaffold_1723	1700	2598	100	0.176039	0.354363	8.18	24.41	5.95359e-23
DMR_scaffold_1725_510	scaffold_1725	510	1557	200	0.443845	0.133762	14.825	8.56	1.15159e-113
DMR_scaffold_173_3309	scaffold_173	3309	3979	90	0.212888	0.489655	9.65556	6.44444	5.77991e-28
DMR_scaffold_173_4992	scaffold_173	4992	5507	21	0.221311	0.528986	5.80952	6.57143	4.88935e-07
DMR_scaffold_173_6812	scaffold_173	6812	7267	91	0.379344	0.185257	11.3846	11.3297	7.27597e-23
DMR_scaffold_173_8253	scaffold_173	8253	8597	37	0.293333	0.139286	10.1351	7.56757	3.30751e-06
DMR_scaffold_1735_1204	scaffold_1735	1204	1344	30	0.365169	0.152239	5.93333	11.1667	1.22378e-07
DMR_scaffold_1743_4259	scaffold_1743	4259	4405	206	0.298917	0.00803213	20.1699	10.8786	8.01332e-234
DMR_scaffold_1745_177	scaffold_1745	177	303	10	0.571429	0.102564	7.7	23.4	5.02424e-16
DMR_scaffold_179_101	scaffold_179	101	2098	241	0.0353172	0.384623	12.6888	40.4232	0
DMR_scaffold_179_4339	scaffold_179	4339	5431	253	0.134537	0.0318091	14.4545	11.9289	5.70045e-54
DMR_scaffold_179_5441	scaffold_179	5441	5733	44	0.00198807	0.113181	11.4318	15.8636	1.44124e-18
DMR_scaffold_179_6741	scaffold_179	6741	8037	208	0.125347	0.00861057	12.1202	12.2837	6.14559e-73
DMR_scaffold_179_14839	scaffold_179	14839	15838	76	0.0440141	0.144195	7.47368	7.02632	9.21727e-09
DMR_scaffold_179_15553	scaffold_179	15553	15927	40	0.0659341	0.171717	9.1	7.425	2.27603e-05
DMR_scaffold_179_23331	scaffold_179	23331	24459	272	0.140121	0.294118	10.364	10.25	4.28751e-45
DMR_scaffold_1797_2140	scaffold_1797	2140	2377	74	0.184431	0.377745	11.2838	9.22973	3.99152e-17
DMR_scaffold_180_5907	scaffold_180	5907	7003	307	0.115967	0.248087	11.1792	8.94137	7.33285e-42
DMR_scaffold_180_10218	scaffold_180	10218	11195	167	0.126649	0.260384	13.6168	9.65868	4.86146e-26
DMR_scaffold_180_14011	scaffold_180	14011	15004	135	0.263605	0.121832	8.71111	9.05926	8.23554e-19
DMR_scaffold_181_46854	scaffold_181	46854	47072	25	0.0141509	0.149847	8.48	13.08	1.71898e-08
DMR_scaffold_1812_125	scaffold_1812	125	1615	228	0.00399202	0.20621	13.1842	81.0789	2.28924e-252
DMR_scaffold_1815_340	scaffold_1815	340	809	41	0.107914	0.00221729	6.78049	11	2.02287e-12
DMR_scaffold_1831_153	scaffold_1831	153	1320	181	0.0717423	0.288588	11.3204	16.7514	1.49945e-88
DMR_scaffold_1831_2229	scaffold_1831	2229	2727	106	0.280584	0.0484027	8.40566	9.74528	7.45646e-47
DMR_scaffold_1833_2759	scaffold_1833	2759	3685	79	0.201872	0.0894526	9.46835	9.48101	5.31459e-10
DMR_scaffold_186_236	scaffold_186	236	2011	191	0.12914	0.310834	14.0681	12.178	1.23216e-55
DMR_scaffold_186_12045	scaffold_186	12045	13435	255	0.0504337	0.15353	12.2078	9.55294	1.71714e-38
DMR_scaffold_1861_257	scaffold_1861	257	1352	100	0.00169779	0.156034	11.78	13.01	2.81343e-57
DMR_scaffold_1863_215	scaffold_1863	215	352	17	0.414141	0.00440529	17.4706	13.3529	3.13621e-35
DMR_scaffold_187_1043	scaffold_187	1043	2117	69	0.00203666	0.105108	7.11594	14.7536	4.71284e-18
DMR_scaffold_187_3944	scaffold_187	3944	5742	232	0.234735	0.114741	11.7888	10.556	4.18419e-30
DMR_scaffold_187_8344	scaffold_187	8344	9521	169	0.0734844	0.206331	9.66272	10.4675	1.67558e-29
DMR_scaffold_187_9544	scaffold_187	9544	10840	202	0.190112	0.0623199	11.0149	13.7426	5.55644e-44
DMR_scaffold_1876_537	scaffold_1876	537	655	25	0.388889	0.137255	12.96	14.28	4.11322e-14
DMR_scaffold_1882_377	scaffold_1882	377	1332	81	0.10689	0.00332594	13.9753	11.1358	4.01739e-28
DMR_scaffold_1882_1471	scaffold_1882	1471	2150	62	0.00577201	0.154653	11.1774	12.3065	5.14078e-30
DMR_scaffold_1888_580	scaffold_1888	580	651	12	0.146341	0.522222	6.83333	7.5	1.78189e-07
DMR_scaffold_1899_36	scaffold_1899	36	129	10	0.44	0	5	10.6	2.66101e-13
DMR_scaffold_1899_1969	scaffold_1899	1969	2132	22	0.218579	0.481283	8.31818	8.5	1.37992e-07
DMR_scaffold_1900_145	scaffold_1900	145	1919	262	0.119447	0.390346	14.3473	12.8092	4.06077e-158
DMR_scaffold_1901_1238	scaffold_1901	1238	2036	408	0.047446	0.16652	12.8113	11.1275	1.72609e-85
DMR_scaffold_1919_22	scaffold_1919	22	1590	252	0.00538951	0.246474	16.1984	11.254	8.76879e-259
DMR_scaffold_193_43537	scaffold_193	43537	44800	126	0.366548	0.160966	8.92063	7.88889	4.22288e-27
DMR_scaffold_1934_1965	scaffold_1934	1965	2466	172	0.416285	0.139171	11.4244	23.436	1.51572e-120
DMR_scaffold_1935_488	scaffold_1935	488	576	19	0	0.171171	11.1053	5.84211	5.46257e-10
DMR_scaffold_1935_1787	scaffold_1935	1787	2066	49	0.00535714	0.379447	11.4286	25.8163	2.62131e-86
DMR_scaffold_1939_1610	scaffold_1939	1610	2735	196	0.401086	0.145061	13.1531	13.8929	3.38597e-100
DMR_scaffold_1940_13	scaffold_1940	13	1748	299	0.201934	0.00820981	11.4114	14.6656	2.18245e-213
DMR_scaffold_1941_912	scaffold_1941	912	1998	116	0.00520291	0.129032	16.569	13.8966	1.78327e-60
DMR_scaffold_1942_180	scaffold_1942	180	450	24	0	0.262774	10.1667	22.8333	1.19043e-26
DMR_scaffold_1942_1672	scaffold_1942	1672	1742	14	0	0.322835	7.92857	9.07143	1.9092e-13
DMR_scaffold_1945_5420	scaffold_1945	5420	6386	181	0.425932	0.0320233	17.3425	11.3867	7.00484e-262
DMR_scaffold_195_35097	scaffold_195	35097	35362	23	0.190909	0.00666667	19.1304	6.52174	8.16918e-11
DMR_scaffold_1952_529	scaffold_1952	529	770	91	0.492565	0.0554415	138.187	10.7033	3.02916e-187
DMR_scaffold_1952_2267	scaffold_1952	2267	2922	239	0.475302	0.0084488	79.6234	12.3808	0
DMR_scaffold_1955_847	scaffold_1955	847	1958	39	0.0279898	0.566038	10.0769	5.4359	5.82028e-54
DMR_scaffold_1957_3674	scaffold_1957	3674	3876	34	0.24878	0.00824176	6.02941	10.7059	2.40672e-21
DMR_scaffold_1960_54	scaffold_1960	54	1950	343	0.0020436	0.351934	12.8397	10.5539	0
DMR_scaffold_1964_2323	scaffold_1964	2323	2838	168	0.308837	0.023622	12.7976	11.3393	2.37472e-148
DMR_scaffold_197_10859	scaffold_197	10859	13156	517	0.0896465	0.216565	18.383	10.1818	3.49858e-99
DMR_scaffold_197_13161	scaffold_197	13161	13702	146	0.523166	0.0589953	7.09589	11.726	3.62623e-173
DMR_scaffold_1971_122	scaffold_1971	122	1893	164	0.0568421	0.312296	14.4817	20.5793	1.65774e-139
DMR_scaffold_1972_845	scaffold_1972	845	875	12	0.241135	0.600418	11.75	39.8333	4.523e-14
DMR_scaffold_1978_2406	scaffold_1978	2406	3403	245	0.428887	0.0792453	85.0612	12.9796	0
DMR_scaffold_1979_21	scaffold_1979	21	1812	288	0.00125905	0.401867	11.0312	18.2222	0
DMR_scaffold_198_39702	scaffold_198	39702	40699	110	0.401261	0.170339	23.0636	15.2636	1.90064e-59
DMR_scaffold_198_54191	scaffold_198	54191	54361	36	0.190647	0.527436	7.72222	24.8056	3.54253e-24
DMR_scaffold_1981_119	scaffold_1981	119	824	232	0.454046	0.172555	29.8276	13.6638	1.16117e-175
DMR_scaffold_1982_84	scaffold_1982	84	1346	170	0.00635497	0.349843	12.9588	46.7941	0
DMR_scaffold_1987_2936	scaffold_1987	2936	3610	219	0.412137	0.00693161	80.0594	9.88128	0
DMR_scaffold_1989_1104	scaffold_1989	1104	1788	175	0.00265534	0.34335	10.76	11.6	1.50796e-218
DMR_scaffold_1993_71	scaffold_1993	71	1717	256	0.0494761	0.404857	13.4219	72.7109	0
DMR_scaffold_2003_402	scaffold_2003	402	581	21	0.135514	0.520325	10.1905	5.85714	7.83865e-14
DMR_scaffold_2006_636	scaffold_2006	636	1632	125	0.0847209	0.361111	16.336	12.096	2.04311e-92
DMR_scaffold_2026_203	scaffold_2026	203	328	44	0	0.329238	9.90909	9.25	5.21371e-49
DMR_scaffold_2033_2871	scaffold_2033	2871	3336	186	0.419564	0.166404	51.3333	10.2419	5.20697e-106
DMR_scaffold_204_1612	scaffold_204	1612	2572	12	0.5625	0.168675	8	6.91667	4.66088e-08
DMR_scaffold_204_4334	scaffold_204	4334	4473	24	0.184834	0.433071	8.79167	5.29167	1.44685e-06
DMR_scaffold_204_6065	scaffold_204	6065	6256	16	0.212598	0.526316	7.9375	9.5	8.00868e-08
DMR_scaffold_204_13769	scaffold_204	13769	14864	192	0.207343	0.418877	12.0573	6.67708	2.0381e-40
DMR_scaffold_205_4455	scaffold_205	4455	5225	160	0.10101	0.312698	14.2312	7.875	5.71974e-54
DMR_scaffold_205_6149	scaffold_205	6149	6518	81	0.0731959	0.307054	11.9753	5.95062	8.10908e-30
DMR_scaffold_205_7756	scaffold_205	7756	8302	16	0.169492	0.349727	7.375	11.4375	0.000618657
DMR_scaffold_205_12661	scaffold_205	12661	13754	265	0.288397	0.139758	10.0491	12.1774	1.92285e-44
DMR_scaffold_205_14755	scaffold_205	14755	15854	243	0.132875	0.277363	11.3663	9.92593	1.93458e-38
DMR_scaffold_205_15957	scaffold_205	15957	16954	240	0.256951	0.125743	13.0375	12.625	1.35607e-39
DMR_scaffold_2057_338	scaffold_2057	338	1379	109	0.446795	0.0839065	14.3119	13.3394	8.4703e-120
DMR_scaffold_2058_4697	scaffold_2058	4697	5360	102	0.0261261	0.414077	10.8824	171.608	1.59309e-196
DMR_scaffold_2059_68	scaffold_2059	68	1465	221	0.0348525	0.417412	13.5023	13.1493	1.11025e-307
DMR_scaffold_2068_2339	scaffold_2068	2339	2862	63	0.156406	0.372616	9.53968	23.3016	1.46186e-23
DMR_scaffold_2072_492	scaffold_2072	492	629	24	0.350427	0.00657895	9.75	12.6667	2.16776e-31
DMR_scaffold_2073_90	scaffold_2073	90	1361	206	0.00314465	0.385962	10.8058	34.9272	0
DMR_scaffold_2077_6126	scaffold_2077	6126	6254	21	0.309524	0.00632911	12	7.52381	5.65311e-18
DMR_scaffold_2078_35	scaffold_2078	35	961	81	0.197941	0.00760456	10.7901	9.74074	5.80213e-44
DMR_scaffold_208_306	scaffold_208	306	1600	247	0.00506757	0.146703	11.9838	12.0324	1.97753e-115
DMR_scaffold_208_6147	scaffold_208	6147	8537	459	0.203056	0.00703018	15.8257	12.7059	0
DMR_scaffold_2080_2369	scaffold_2080	2369	3151	168	0.00253747	0.458478	530.149	288.714	0
DMR_scaffold_2084_84	scaffold_2084	84	1080	330	0.309531	0.0995671	10.1424	11.2	3.2807e-110
DMR_scaffold_2088_1134	scaffold_2088	1134	1360	54	0.00652529	0.466238	11.3519	5.75926	8.26827e-75
DMR_scaffold_2097_14	scaffold_2097	14	1312	298	0.347005	0.101166	82.7987	11.5101	1.79924e-219
DMR_scaffold_2099_276	scaffold_2099	276	528	85	0.262383	0.0104651	17.5765	10.1176	5.87234e-73
DMR_scaffold_21_6565	scaffold_21	6565	10562	659	0.0534269	0.161957	12.7527	13.5857	1.12726e-121
DMR_scaffold_21_10769	scaffold_21	10769	12531	365	0.129676	0.00558285	11.937	12.2685	1.98902e-145
DMR_scaffold_21_12820	scaffold_21	12820	15613	546	0.0211672	0.212356	12.1136	9.21978	3.91719e-263
DMR_scaffold_21_19165	scaffold_21	19165	21560	588	0.281766	0.107065	11.7517	13.9626	2.57594e-167
DMR_scaffold_21_21587	scaffold_21	21587	22664	107	0.0510204	0.247803	12.8224	15.9533	1.14572e-54
DMR_scaffold_21_23267	scaffold_21	23267	25345	230	0.126092	0.00572738	12.4478	11.387	1.5736e-85
DMR_scaffold_21_31866	scaffold_21	31866	36262	1084	0.0632424	0.212656	11.2611	11.036	8.75853e-261
DMR_scaffold_21_44767	scaffold_21	44767	45762	135	0.147482	0.295876	12.3556	12.3926	3.61205e-25
DMR_scaffold_21_51765	scaffold_21	51765	53064	442	0.264286	0.128841	12.3529	13.3281	7.71556e-75
DMR_scaffold_21_53566	scaffold_21	53566	54958	316	0.0761581	0.187324	12.0918	12.3829	2.04645e-48
DMR_scaffold_21_54965	scaffold_21	54965	57262	521	0.225973	0.0363378	12.2821	9.45489	1.62123e-205
DMR_scaffold_21_58867	scaffold_21	58867	59864	236	0.116484	0.0140219	11.5678	12.3898	3.93301e-62
DMR_scaffold_21_60372	scaffold_21	60372	63263	666	0.0406131	0.192703	11.461	10.3709	2.46011e-194
DMR_scaffold_21_63866	scaffold_21	63866	64862	206	0.20151	0.10061	14.7913	12.7379	2.71633e-26
DMR_scaffold_21_65367	scaffold_21	65367	67048	388	0.097399	0.19765	13.9716	9.87113	3.3234e-42
DMR_scaffold_21_67865	scaffold_21	67865	70861	691	0.202002	0.0407196	12	11.9059	3.35736e-238
DMR_scaffold_21_78665	scaffold_21	78665	79664	202	0.00409277	0.106518	10.8861	12.4554	3.22702e-63
DMR_scaffold_21_79777	scaffold_21	79777	81154	220	0.00589391	0.191953	13.8818	13.7818	8.49754e-161
DMR_scaffold_21_81170	scaffold_21	81170	82962	393	0.165577	0.045568	14.3995	12.229	2.05166e-91
DMR_scaffold_21_82966	scaffold_21	82966	85462	503	0.0450561	0.340224	12.9284	10.4831	0
DMR_scaffold_21_94165	scaffold_21	94165	97155	645	0.253812	0.0376415	10.2682	11.7798	0
DMR_scaffold_21_97555	scaffold_21	97555	100962	445	0.036514	0.393735	11.1393	9.32584	0
DMR_scaffold_21_108976	scaffold_21	108976	110964	574	0.197298	0.059234	12.7683	11.2352	8.1776e-134
DMR_scaffold_21_110968	scaffold_21	110968	113859	500	0.0899446	0.41127	13.008	10.222	0
DMR_scaffold_21_115865	scaffold_21	115865	119664	1100	0.203177	0.0963564	9.21273	10.5291	6.10683e-110
DMR_scaffold_21_119666	scaffold_21	119666	120863	383	0.0513064	0.181818	10.9922	10.2245	3.20673e-79
DMR_scaffold_21_122670	scaffold_21	122670	125864	843	0.152022	0.0280636	15.3096	11.4128	3.46028e-239
DMR_scaffold_21_127068	scaffold_21	127068	128359	383	0.00196078	0.101961	17.3107	20.1018	4.88472e-197
DMR_scaffold_21_128682	scaffold_21	128682	129960	324	0.0404709	0.142794	25.1667	13.8765	5.03935e-90
DMR_scaffold_21_129967	scaffold_21	129967	130662	238	0.162744	0.0496271	12.6765	14.6471	4.17687e-52
DMR_scaffold_21_130666	scaffold_21	130666	131564	174	0.0441718	0.190957	14.0517	13.092	5.02556e-59
DMR_scaffold_21_131667	scaffold_21	131667	133264	431	0.076187	0.189339	12.8515	11.2738	1.08644e-66
DMR_scaffold_21_138366	scaffold_21	138366	140961	777	0.152148	0.0404531	12.7645	12.7259	2.8162e-165
DMR_scaffold_21_148566	scaffold_21	148566	152263	519	0.0519869	0.164358	14.158	12.5202	2.28104e-105
DMR_scaffold_21_156167	scaffold_21	156167	157359	245	0.0979782	0.204096	13.1224	11.3592	5.32079e-31
DMR_scaffold_21_157466	scaffold_21	157466	157861	103	0.143684	0.3172	10.068	11.233	4.17218e-22
DMR_scaffold_21_158366	scaffold_21	158366	159564	231	0.205761	0.44757	11.5714	6.77056	4.72608e-61
DMR_scaffold_21_159569	scaffold_21	159569	162059	641	0.230428	0.0227022	9.50546	12.7129	0
DMR_scaffold_21_176778	scaffold_21	176778	179953	599	0.0282807	0.164376	11.1569	12.025	4.29811e-176
DMR_scaffold_21_184338	scaffold_21	184338	186137	412	0.172688	0.0515101	13.4369	11.733	1.03829e-87
DMR_scaffold_21_186142	scaffold_21	186142	189231	351	0.110314	0.225781	10.7179	10.7635	1.43759e-41
DMR_scaffold_21_189260	scaffold_21	189260	190619	240	0.147782	0.00604134	12.2083	13.1042	3.32824e-117
DMR_scaffold_21_195642	scaffold_21	195642	197631	547	0.00522354	0.117689	11.8995	10.3455	3.41495e-182
DMR_scaffold_21_197839	scaffold_21	197839	199234	291	0.148043	0.00970874	13.3471	12.0344	1.10304e-124
DMR_scaffold_21_199239	scaffold_21	199239	201737	391	0.0527529	0.30727	9.98721	10.2379	1.54591e-206
DMR_scaffold_21_202739	scaffold_21	202739	204036	218	0.345591	0.146403	10.3532	10.9037	4.30852e-57
DMR_scaffold_21_205075	scaffold_21	205075	207137	356	0.145892	0.0253385	12.0337	14.5225	9.28342e-108
DMR_scaffold_21_209160	scaffold_21	209160	210634	97	0.00606061	0.372941	13.6082	8.76289	1.81245e-134
DMR_scaffold_21_222293	scaffold_21	222293	222540	18	0.0470588	0.224806	9.44444	14.3333	2.0592e-07
DMR_scaffold_21_223510	scaffold_21	223510	223584	24	0.477477	0.116216	9.25	15.4167	4.41017e-22
DMR_scaffold_21_224934	scaffold_21	224934	226532	236	0.0591054	0.22778	13.2627	9.48729	2.13405e-73
DMR_scaffold_21_242267	scaffold_21	242267	243262	116	0.173291	0.346764	10.8448	7.06034	4.17513e-19
DMR_scaffold_21_244570	scaffold_21	244570	246264	75	0.183236	0.39726	6.84	6.81333	3.76776e-14
DMR_scaffold_21_249070	scaffold_21	249070	250966	117	0.15056	0.377358	8.40171	9.05983	9.46674e-32
DMR_scaffold_21_258026	scaffold_21	258026	260224	515	0.208996	0.0568999	12.9515	11.8757	1.02652e-147
DMR_scaffold_21_260226	scaffold_21	260226	262724	376	0.0284343	0.195616	14.9654	12.8617	2.93665e-181
DMR_scaffold_21_265930	scaffold_21	265930	266921	227	0.181334	0.0735677	10.7621	13.533	6.83246e-34
DMR_scaffold_21_267026	scaffold_21	267026	268004	280	0.230564	0.112772	13.4143	13.6179	1.12631e-42
DMR_scaffold_21_268025	scaffold_21	268025	269065	225	0.0935226	0.230255	12.2133	10.6356	2.15225e-41
DMR_scaffold_21_269125	scaffold_21	269125	272724	525	0.142902	0.00407729	12.1429	10.7448	9.74548e-227
DMR_scaffold_21_287644	scaffold_21	287644	289523	331	0.00177672	0.105549	10.2024	14.4834	1.17195e-111
DMR_scaffold_21_289529	scaffold_21	289529	291814	570	0.214588	0.00531416	13.2526	11.2246	0
DMR_scaffold_21_293827	scaffold_21	293827	297424	739	0.0766439	0.179913	12.6766	11.5602	2.17619e-97
DMR_scaffold_21_297433	scaffold_21	297433	299421	269	0.206367	0.0348972	10.1599	9.58736	8.88598e-89
DMR_scaffold_21_302127	scaffold_21	302127	304222	525	0.0572448	0.164803	12.2781	12.9448	4.38619e-89
DMR_scaffold_21_304335	scaffold_21	304335	305623	218	0.11389	0.267891	11.922	12.2431	8.6501e-47
DMR_scaffold_21_305625	scaffold_21	305625	306624	324	0.197	0.0889412	12.3457	13.1173	1.62307e-45
DMR_scaffold_21_306927	scaffold_21	306927	307915	198	0.13919	0.0254669	13.9697	11.899	2.37613e-52
DMR_scaffold_21_308027	scaffold_21	308027	310024	488	0.14146	0.00541955	11.7336	10.9652	2.76373e-200
DMR_scaffold_21_310025	scaffold_21	310025	312872	586	0.0209537	0.127803	12.7048	11.6433	8.58158e-145
DMR_scaffold_21_314127	scaffold_21	314127	315122	196	0.156813	0.0534853	14.1531	11.6378	2.30012e-33
DMR_scaffold_21_319428	scaffold_21	319428	321318	462	0.121963	0.251529	13.0974	11.3247	5.29006e-71
DMR_scaffold_21_325528	scaffold_21	325528	327821	655	0.159114	0.0326158	11.9939	11.7023	1.00875e-169
DMR_scaffold_21_331630	scaffold_21	331630	334913	562	0.0977971	0.201098	12.6815	11.3434	9.34052e-65
DMR_scaffold_21_334926	scaffold_21	334926	335922	196	0.336139	0.159011	10.3061	12.9949	2.98366e-44
DMR_scaffold_21_336758	scaffold_21	336758	338123	324	0.129246	0.0073614	15.8086	13.4167	6.22414e-141
DMR_scaffold_21_338328	scaffold_21	338328	341624	810	0.0714837	0.27248	14.4037	10.9012	0
DMR_scaffold_21_343328	scaffold_21	343328	346118	507	0.325462	0.115331	11.1085	9.81657	2.86301e-153
DMR_scaffold_21_346632	scaffold_21	346632	347721	194	0.00320684	0.109327	9.64433	8.34536	6.19265e-53
DMR_scaffold_21_347829	scaffold_21	347829	349124	381	0.0655355	0.23295	12.3753	9.35171	8.64602e-107
DMR_scaffold_21_349127	scaffold_21	349127	351324	432	0.221856	0.0184075	9.12963	10.8148	7.63975e-218
DMR_scaffold_21_353425	scaffold_21	353425	355904	564	0.0653766	0.230985	10.1702	9.46454	4.55132e-140
DMR_scaffold_21_362525	scaffold_21	362525	363624	280	0.278602	0.127769	10.8321	9.02857	2.17114e-44
DMR_scaffold_21_363625	scaffold_21	363625	363722	23	0.163636	0.33758	11.9565	6.82609	4.60321e-05
DMR_scaffold_21_364226	scaffold_21	364226	365512	202	0.115949	0.232044	9.77723	9.85644	2.9961e-22
DMR_scaffold_21_370925	scaffold_21	370925	371905	200	0.186447	0.398305	12.47	13.57	4.86452e-64
DMR_scaffold_21_371927	scaffold_21	371927	374423	319	0.20085	0.0399775	14.0157	11.1348	7.79857e-113
DMR_scaffold_21_374727	scaffold_21	374727	377719	504	0.0678521	0.212758	12.7202	11.1349	3.85285e-121
DMR_scaffold_21_377925	scaffold_21	377925	378922	261	0.129852	0.262789	13.7203	12.5824	2.42269e-44
DMR_scaffold_21_379729	scaffold_21	379729	382624	769	0.180261	0.0473296	13.4395	10.0559	8.04236e-176
DMR_scaffold_21_383634	scaffold_21	383634	384596	97	0.003108	0.112961	13.268	8.6701	1.04073e-34
DMR_scaffold_21_393528	scaffold_21	393528	395040	111	0.00428878	0.117021	12.6036	13.5495	4.51475e-44
DMR_scaffold_21_398527	scaffold_21	398527	399724	71	0.0122592	0.12936	8.04225	9.69014	2.70494e-17
DMR_scaffold_21_400028	scaffold_21	400028	402015	269	0.251926	0.0964509	11.5836	8.90335	6.18455e-52
DMR_scaffold_21_403273	scaffold_21	403273	404218	255	0.108402	0.00606796	7.56078	9.69412	5.10098e-59
DMR_scaffold_21_408234	scaffold_21	408234	409720	206	0.108799	0.00605496	13.2961	10.4223	1.37994e-60
DMR_scaffold_21_414629	scaffold_21	414629	415721	351	0.00195408	0.107982	11.6638	12.2422	1.85111e-126
DMR_scaffold_21_416136	scaffold_21	416136	416216	17	0.129555	0	14.5294	21.0588	1.00181e-13
DMR_scaffold_21_417426	scaffold_21	417426	420918	946	0.114107	0.255891	12.1913	11.1247	1.41732e-165
DMR_scaffold_21_420926	scaffold_21	420926	422324	309	0.231779	0.0477048	12.0777	10.7864	1.47713e-116
DMR_scaffold_21_422329	scaffold_21	422329	425620	862	0.0757468	0.248925	11.3794	10.7889	3.67552e-242
DMR_scaffold_21_433127	scaffold_21	433127	434220	308	0.193704	0.0717718	12.789	10.8117	1.78239e-53
DMR_scaffold_21_434425	scaffold_21	434425	434724	38	0.307922	0.0416667	17.6053	11.3684	3.29049e-31
DMR_scaffold_21_437329	scaffold_21	437329	439323	296	0.130668	0.0191549	16.3919	11.9932	2.18189e-87
DMR_scaffold_21_450026	scaffold_21	450026	451019	161	0.0202899	0.134034	12.8571	9.45342	1.11945e-41
DMR_scaffold_21_452828	scaffold_21	452828	455824	772	0.0664215	0.261957	11.9741	11.1852	1.16892e-289
DMR_scaffold_21_456536	scaffold_21	456536	457619	243	0.309443	0.130063	10.8519	14.428	1.21086e-65
DMR_scaffold_21_458233	scaffold_21	458233	459823	300	0.192152	0.0544592	14.78	13.3433	1.57442e-85
DMR_scaffold_21_460429	scaffold_21	460429	462280	224	0.0257654	0.143743	14.7277	15.8393	6.43679e-74
DMR_scaffold_21_462400	scaffold_21	462400	465324	537	0.145468	0.021376	15.0801	13.1546	2.30634e-182
DMR_scaffold_21_466141	scaffold_21	466141	470222	843	0.0410983	0.199892	13.6524	11.0202	3.94415e-295
DMR_scaffold_21_472328	scaffold_21	472328	473322	300	0.283166	0.135787	10.6533	10.7767	1.76817e-48
DMR_scaffold_21_475576	scaffold_21	475576	476522	241	0.106636	0.252418	12.5685	8.58091	3.60193e-42
DMR_scaffold_21_483227	scaffold_21	483227	484223	183	0.0622864	0.185576	14.388	11.8962	4.77753e-40
DMR_scaffold_21_485830	scaffold_21	485830	487721	422	0.163425	0.348346	14.5	12.891	7.02143e-117
DMR_scaffold_21_487728	scaffold_21	487728	490121	627	0.270544	0.0102109	11.4896	9.52791	0
DMR_scaffold_21_491733	scaffold_21	491733	494997	697	0.069536	0.203775	12.4003	12.3142	1.69226e-150
DMR_scaffold_21_499435	scaffold_21	499435	502924	633	0.175978	0.0599221	11.8768	11.7583	3.48279e-111
DMR_scaffold_21_502928	scaffold_21	502928	503124	66	0	0.109589	9.28788	16.5909	7.01395e-25
DMR_scaffold_21_504527	scaffold_21	504527	506511	344	0.0504417	0.177763	12.5058	8.99419	1.02489e-69
DMR_scaffold_21_506559	scaffold_21	506559	508824	595	0.180896	0.0572443	9.60672	10.8924	1.75033e-103
DMR_scaffold_21_508825	scaffold_21	508825	510507	387	0.0353893	0.208618	12.7778	12.4729	4.85657e-165
DMR_scaffold_21_513626	scaffold_21	513626	516424	674	0.209142	0.0683222	12.9184	11.5312	6.2789e-155
DMR_scaffold_21_522325	scaffold_21	522325	525324	769	0.0313779	0.176145	13.3446	10.1066	2.60947e-246
DMR_scaffold_21_538025	scaffold_21	538025	539104	329	0.18609	0.0850679	12.9362	10.076	2.43923e-37
DMR_scaffold_21_539138	scaffold_21	539138	539356	37	0.112745	0.00304878	16.5405	8.86486	1.37026e-12
DMR_scaffold_21_539646	scaffold_21	539646	540721	264	0.116307	0.0114035	12.4735	8.63636	1.05854e-60
DMR_scaffold_21_542425	scaffold_21	542425	546424	789	0.0623962	0.182551	12.2079	10.3726	8.79764e-138
DMR_scaffold_21_547126	scaffold_21	547126	548216	324	0.254696	0.125544	11.1728	12.7593	2.58685e-48
DMR_scaffold_21_548876	scaffold_21	548876	550024	266	0.134159	0.281513	13.9549	10.7368	1.91325e-49
DMR_scaffold_21_550027	scaffold_21	550027	552515	648	0.153271	0.00812703	11.3472	12.3426	4.0416e-290
DMR_scaffold_21_577527	scaffold_21	577527	581420	1085	0.0517677	0.171121	14.5991	11.7253	1.51416e-237
DMR_scaffold_21_584430	scaffold_21	584430	585624	361	0.229588	0.109756	12.4515	11.8116	4.82079e-51
DMR_scaffold_21_585626	scaffold_21	585626	585721	12	0.025641	0.194737	13	15.8333	4.34855e-07
DMR_scaffold_21_593425	scaffold_21	593425	594822	373	0.11517	0.243453	10.5684	9.31635	9.00868e-48
DMR_scaffold_21_597973	scaffold_21	597973	600224	611	0.300213	0.140423	8.46645	10.3732	1.63319e-96
DMR_scaffold_21_602227	scaffold_21	602227	603519	339	0.11007	0.234941	12.2743	10.823	2.93714e-49
DMR_scaffold_21_608325	scaffold_21	608325	610322	579	0.300872	0.14346	10.8895	12.2798	1.65102e-108
DMR_scaffold_21_615626	scaffold_21	615626	619222	688	0.108966	0.284644	12.7253	9.70203	4.47248e-170
DMR_scaffold_21_619638	scaffold_21	619638	620622	189	0.34621	0.149926	10.9577	10.6931	1.43999e-48
DMR_scaffold_21_623928	scaffold_21	623928	625024	304	0.140144	0.284123	12.2993	9.44737	7.01194e-47
DMR_scaffold_21_627126	scaffold_21	627126	628824	426	0.239656	0.119355	8.73709	9.46009	6.4667e-44
DMR_scaffold_21_628830	scaffold_21	628830	630720	478	0.128205	0.301224	11.5858	9.40377	7.26123e-101
DMR_scaffold_21_634625	scaffold_21	634625	636024	354	0.26409	0.123073	10.5254	10.2599	1.05803e-53
DMR_scaffold_21_636025	scaffold_21	636025	637221	350	0.168533	0.0597641	10.9686	10.9	2.93928e-52
DMR_scaffold_21_638126	scaffold_21	638126	639820	458	0.102944	0.230996	12.8319	11.0873	7.60561e-74
DMR_scaffold_21_642425	scaffold_21	642425	643524	356	0.241727	0.11675	9.76124	10.1292	1.92545e-43
DMR_scaffold_21_643627	scaffold_21	643627	645624	572	0.138868	0.307467	11.4563	8.35839	5.91031e-104
DMR_scaffold_21_646125	scaffold_21	646125	647115	278	0.333333	0.163867	7.93165	12.205	5.81148e-48
DMR_scaffold_21_649226	scaffold_21	649226	650224	171	0.153456	0.353183	12.6901	8.54386	2.36946e-43
DMR_scaffold_21_651426	scaffold_21	651426	652523	257	0.318972	0.142395	11.1984	9.61868	3.17413e-53
DMR_scaffold_21_653027	scaffold_21	653027	654121	322	0.105818	0.288305	9.71429	11.472	4.82192e-81
DMR_scaffold_21_656425	scaffold_21	656425	657615	235	0.280681	0.134093	14.2511	9.71064	2.00312e-40
DMR_scaffold_21_658128	scaffold_21	658128	659224	204	0.14377	0.330827	10.7402	12.3873	8.72037e-52
DMR_scaffold_21_668826	scaffold_21	668826	671023	785	0.231442	0.0960018	8.44331	11.4382	7.27662e-118
DMR_scaffold_21_671927	scaffold_21	671927	674723	779	0.111776	0.232162	13.0924	12.1258	7.95527e-113
DMR_scaffold_21_677428	scaffold_21	677428	679922	616	0.284757	0.127439	11.1396	12.3945	8.42632e-124
DMR_scaffold_21_679930	scaffold_21	679930	681422	421	0.0765654	0.197072	14.3017	10.2209	1.89701e-72
DMR_scaffold_21_686325	scaffold_21	686325	688624	566	0.0864673	0.20547	11.4629	9.94876	6.70205e-79
DMR_scaffold_21_693830	scaffold_21	693830	695022	309	0.148968	0.0443537	8.6246	11.0906	1.26467e-45
DMR_scaffold_21_695130	scaffold_21	695130	695210	13	0.203704	0.0661765	16.6154	10.4615	0.000367144
DMR_scaffold_21_697473	scaffold_21	697473	699522	292	0.0789474	0.204651	11.3219	8.83562	1.08579e-44
DMR_scaffold_21_703431	scaffold_21	703431	704722	201	0.20141	0.0992167	9.8806	9.52736	3.04886e-19
DMR_scaffold_21_705928	scaffold_21	705928	707821	306	0.108709	0.270152	10.8824	9.68954	1.43596e-61
DMR_scaffold_21_710240	scaffold_21	710240	711220	136	0.22486	0.111862	10.5294	11.9632	3.96658e-17
DMR_scaffold_21_715530	scaffold_21	715530	717923	658	0.0846311	0.200753	11.9058	11.3024	5.53643e-96
DMR_scaffold_21_717925	scaffold_21	717925	719524	499	0.246262	0.103207	11.9299	11.4369	8.45204e-94
DMR_scaffold_21_719525	scaffold_21	719525	721224	499	0.095339	0.239134	12.2966	10.9279	2.02391e-98
DMR_scaffold_21_727526	scaffold_21	727526	728923	440	0.254172	0.118357	11.1682	9.79318	2.22133e-63
DMR_scaffold_21_729184	scaffold_21	729184	730123	238	0.0815244	0.19132	8.71008	11.6176	2.64742e-28
DMR_scaffold_21_732927	scaffold_21	732927	734320	379	0.10472	0.21104	13.8074	12.715	3.4411e-49
DMR_scaffold_21_737625	scaffold_21	737625	738621	186	0.138693	0.0225744	12.172	11.1935	1.8886e-48
DMR_scaffold_21_739534	scaffold_21	739534	740920	253	0.0205882	0.164845	12.0949	13.3794	9.57007e-98
DMR_scaffold_21_743025	scaffold_21	743025	744222	179	0.109776	0.24235	13.486	9.12849	1.50805e-28
DMR_scaffold_21_748959	scaffold_21	748959	749952	135	0.193953	0.424792	10.0444	9.8	1.09025e-38
DMR_scaffold_21_763353	scaffold_21	763353	764212	158	0.156003	0.320453	8.8038	12.2848	5.50107e-28
DMR_scaffold_21_764662	scaffold_21	764662	765752	173	0.354779	0.162362	9.43353	9.39884	1.35666e-36
DMR_scaffold_21_766431	scaffold_21	766431	767347	240	0.116258	0.246793	8.99583	8.12083	6.22249e-28
DMR_scaffold_21_770254	scaffold_21	770254	772051	481	0.231658	0.114787	10.2578	10.4324	2.1813e-54
DMR_scaffold_21_773056	scaffold_21	773056	774051	216	0.058277	0.164179	10.963	10.5463	1.53039e-31
DMR_scaffold_21_776853	scaffold_21	776853	778452	244	0.122679	0.264481	14.5656	11.25	1.40823e-46
DMR_scaffold_21_778453	scaffold_21	778453	779498	271	0.248739	0.109164	10.9779	10.952	1.57691e-45
DMR_scaffold_21_779654	scaffold_21	779654	779952	101	0.257511	0.117065	11.5347	12.0099	9.67065e-19
DMR_scaffold_21_781655	scaffold_21	781655	784649	765	0.162739	0.0391067	11.7595	12.468	9.64249e-184
DMR_scaffold_21_784757	scaffold_21	784757	788551	686	0.0519238	0.224041	14.8513	10.5991	4.09878e-255
DMR_scaffold_21_788855	scaffold_21	788855	791131	515	0.256731	0.0836242	10.0971	12.7942	9.37395e-144
DMR_scaffold_21_792861	scaffold_21	792861	793949	253	0.0805489	0.184201	13.249	11.0079	1.07663e-33
DMR_scaffold_21_794257	scaffold_21	794257	794345	19	0.152074	0.315068	11.4211	15.3684	2.74472e-05
DMR_scaffold_21_796753	scaffold_21	796753	797752	210	0.306162	0.152422	9.81429	10.0286	1.31774e-32
DMR_scaffold_21_807453	scaffold_21	807453	808552	292	0.125298	0.0178623	11.5068	11.887	5.01806e-74
DMR_scaffold_21_812154	scaffold_21	812154	815352	780	0.030415	0.187561	13.5308	10.4308	5.53829e-290
DMR_scaffold_21_829455	scaffold_21	829455	830450	199	0.0722892	0.178732	13.7638	10.0653	5.22428e-29
DMR_scaffold_21_830556	scaffold_21	830556	831851	380	0.119879	0.250801	13.0395	9.85263	4.09656e-56
DMR_scaffold_21_831853	scaffold_21	831853	832751	244	0.219755	0.0996429	12.7377	11.4754	1.0884e-36
DMR_scaffold_21_835059	scaffold_21	835059	836250	210	0.14532	0.304944	11.6	11.4619	5.90209e-41
DMR_scaffold_21_843761	scaffold_21	843761	845149	231	0.137058	0.281102	11.6234	10.9957	3.98222e-38
DMR_scaffold_21_845254	scaffold_21	845254	848433	436	0.191714	0.0390397	10.8509	10.9862	1.68718e-129
DMR_scaffold_21_858163	scaffold_21	858163	860752	489	0.0107383	0.183547	10.6646	10.5399	1.61831e-230
DMR_scaffold_21_865353	scaffold_21	865353	868152	581	0.108353	0.321801	11.0241	9.40275	5.67329e-183
DMR_scaffold_21_872112	scaffold_21	872112	873151	234	0.447284	0.211118	9.36325	7.2265	9.81769e-55
DMR_scaffold_21_873453	scaffold_21	873453	874751	153	0.142857	0.336788	7.96078	8.83007	6.37864e-31
DMR_scaffold_21_886556	scaffold_21	886556	888252	347	0.23103	0.106812	9.34294	12.1412	5.28324e-47
DMR_scaffold_21_888453	scaffold_21	888453	890449	436	0.125399	0.274811	12.9495	11.5092	1.40932e-84
DMR_scaffold_21_899624	scaffold_21	899624	900552	154	0.132475	0.268266	8.57792	5.95455	1.36041e-15
DMR_scaffold_21_905758	scaffold_21	905758	908351	389	0.245877	0.0498812	10.2879	7.57584	1.76728e-119
DMR_scaffold_21_911255	scaffold_21	911255	913951	637	0.0393829	0.161315	12.5165	12.5636	3.22877e-154
DMR_scaffold_21_915357	scaffold_21	915357	916947	378	0.121544	0.247861	11.5794	11.1323	3.00411e-52
DMR_scaffold_21_917855	scaffold_21	917855	918952	330	0.229449	0.110553	14.303	13.2667	4.44171e-52
DMR_scaffold_21_919058	scaffold_21	919058	919149	12	0.151832	0.46988	15.9167	13.8333	5.03053e-11
DMR_scaffold_21_919362	scaffold_21	919362	921252	201	0.145184	0.303146	14.0498	10.4378	1.52273e-40
DMR_scaffold_21_927054	scaffold_21	927054	928052	329	0.394294	0.19145	10.1216	9.81155	1.10547e-73
DMR_scaffold_21_929754	scaffold_21	929754	931898	633	0.241217	0.108519	11.4218	10.4961	3.01927e-95
DMR_scaffold_21_932049	scaffold_21	932049	934252	492	0.0701299	0.33253	9.39024	10.1159	6.07204e-239
DMR_scaffold_21_936164	scaffold_21	936164	937750	464	0.395311	0.192215	7.99784	9.8556	1.6949e-92
DMR_scaffold_21_937753	scaffold_21	937753	939145	415	0.168498	0.342232	10.5253	9.47711	8.97818e-75
DMR_scaffold_21_961055	scaffold_21	961055	962052	212	0.235732	0.11746	9.50472	10.4009	3.08433e-24
DMR_scaffold_21_963176	scaffold_21	963176	964125	210	0.17925	0.0646744	9.27143	10.6762	8.56876e-31
DMR_scaffold_21_964654	scaffold_21	964654	967251	563	0.106234	0.254685	14.1616	11.5631	2.57684e-122
DMR_scaffold_21_973059	scaffold_21	973059	973852	179	0.121551	0.243598	13.9721	8.94413	1.07479e-23
DMR_scaffold_21_976459	scaffold_21	976459	977652	329	0.146423	0.304099	13.6383	10.6049	2.75686e-64
DMR_scaffold_21_986184	scaffold_21	986184	987242	206	0.147644	0.31484	13.1845	7	1.63229e-35
DMR_scaffold_21_999355	scaffold_21	999355	1000350	234	0.153722	0.307818	13.2051	7.87179	1.48698e-36
DMR_scaffold_21_1012853	scaffold_21	1012853	1013852	224	0.148468	0.299326	12.3884	9.93304	6.82054e-38
DMR_scaffold_21_1016370	scaffold_21	1016370	1017252	223	0.338443	0.1625	11.1166	10.4036	2.59617e-45
DMR_scaffold_21_1020954	scaffold_21	1020954	1023052	503	0.0768092	0.179695	12.0875	11.0636	1.85531e-63
DMR_scaffold_21_1028653	scaffold_21	1028653	1029942	363	0.282425	0.136722	11.7245	10.135	2.16671e-57
DMR_scaffold_21_1030353	scaffold_21	1030353	1031745	290	0.145014	0.300207	12.1034	13.3241	2.97415e-58
DMR_scaffold_21_1031757	scaffold_21	1031757	1034016	508	0.247556	0.0370219	11.6811	14.4626	3.59597e-295
DMR_scaffold_21_1034353	scaffold_21	1034353	1035351	114	0.112507	0.00835476	16.7632	13.6491	5.17513e-42
DMR_scaffold_21_1037458	scaffold_21	1037458	1042148	890	0.0478752	0.264825	12.7438	11.8798	0
DMR_scaffold_21_1047821	scaffold_21	1047821	1048941	331	0.257798	0.516773	12.7855	10.8973	1.00201e-123
DMR_scaffold_21_1048954	scaffold_21	1048954	1052952	686	0.183484	0.0790416	11.7741	11.8032	4.52767e-88
DMR_scaffold_21_1052955	scaffold_21	1052955	1053950	322	0.105366	0.214468	9.49068	10.9472	1.28314e-33
DMR_scaffold_21_1055159	scaffold_21	1055159	1056749	489	0.152535	0.315479	13.5542	11.7975	1.49037e-103
DMR_scaffold_21_1056755	scaffold_21	1056755	1056945	25	0.164271	0.0462185	19.48	9.52	2.19703e-06
DMR_scaffold_21_1059253	scaffold_21	1059253	1061238	524	0.243135	0.110929	10.9103	14.0038	1.52935e-88
DMR_scaffold_21_1062357	scaffold_21	1062357	1063349	275	0.093653	0.195406	12.8909	12.8218	1.53305e-34
DMR_scaffold_21_1063353	scaffold_21	1063353	1064852	351	0.0931496	0.235415	14.6809	13.9174	7.34268e-85
DMR_scaffold_21_1067355	scaffold_21	1067355	1070049	622	0.20202	0.0500594	13.2106	12.172	2.31967e-191
DMR_scaffold_21_1071757	scaffold_21	1071757	1074751	660	0.0724134	0.241466	12.1985	10.297	1.69885e-185
DMR_scaffold_21_1077253	scaffold_21	1077253	1078251	264	0.288453	0.131681	8.29924	10.7008	6.94735e-43
DMR_scaffold_21_1080155	scaffold_21	1080155	1081145	185	0.114575	0.25555	12.8324	10.4703	2.77512e-33
DMR_scaffold_21_1084159	scaffold_21	1084159	1085151	230	0.124439	0.290176	11.6348	8.63043	8.28785e-45
DMR_scaffold_21_1091567	scaffold_21	1091567	1092751	287	0.214085	0.103638	11.1324	12.6411	3.01998e-36
DMR_scaffold_21_1092856	scaffold_21	1092856	1094442	257	0.201994	0.0813162	13.2724	10.2879	5.96129e-41
DMR_scaffold_21_1096895	scaffold_21	1096895	1098250	215	0.0851891	0.206755	13.1581	13.6326	9.78288e-40
DMR_scaffold_21_1104154	scaffold_21	1104154	1106352	528	0.161441	0.373056	10.5114	10.4735	1.18541e-142
DMR_scaffold_21_1116454	scaffold_21	1116454	1117447	300	0.460057	0.205531	8.13667	9.76333	1.52463e-88
DMR_scaffold_21_1117853	scaffold_21	1117853	1118938	239	0.157943	0.324117	9.11297	9.83682	2.65143e-39
DMR_scaffold_21_1129460	scaffold_21	1129460	1131842	361	0.318428	0.140063	8.17729	9.63158	4.21946e-66
DMR_scaffold_21_1131873	scaffold_21	1131873	1132951	106	0.129934	0.273713	11.4717	10.4434	4.29241e-18
DMR_scaffold_21_1141357	scaffold_21	1141357	1143641	329	0.41092	0.194504	10.7994	9.95441	3.29888e-85
DMR_scaffold_21_1145144	scaffold_21	1145144	1147343	598	0.238852	0.0952644	10.3127	12.112	3.41996e-113
DMR_scaffold_21_1147355	scaffold_21	1147355	1149043	468	0.0839891	0.197983	12.4915	10.8034	3.1989e-67
DMR_scaffold_21_1155044	scaffold_21	1155044	1156831	451	0.175614	0.403875	11.1109	8.81153	1.11813e-127
DMR_scaffold_21_1159180	scaffold_21	1159180	1159340	23	0.154812	0.373913	10.3913	5	1.02537e-05
DMR_scaffold_21_1168169	scaffold_21	1168169	1168750	10	0.304348	0.107143	6.9	5.6	0.0087826
DMR_scaffold_21_1169149	scaffold_21	1169149	1169434	28	0.127358	0.439614	7.57143	7.39286	6.5317e-13
DMR_scaffold_21_1171085	scaffold_21	1171085	1171300	28	0.578544	0.236559	9.32143	6.64286	4.50361e-13
DMR_scaffold_21_1172989	scaffold_21	1172989	1173935	43	0.217172	0.518248	9.2093	9.55814	5.00494e-19
DMR_scaffold_21_1178612	scaffold_21	1178612	1178719	10	0.358491	0.134328	5.3	6.7	0.0048696
DMR_scaffold_21_1184513	scaffold_21	1184513	1185607	150	0.37397	0.182616	8.09333	8.36	1.62161e-26
DMR_scaffold_21_1186067	scaffold_21	1186067	1186997	286	0.141195	0.292991	8.71678	7.48252	1.42932e-36
DMR_scaffold_21_1194211	scaffold_21	1194211	1195210	419	0.313299	0.156618	9.33174	9.93556	7.75081e-63
DMR_scaffold_21_1200411	scaffold_21	1200411	1201709	246	0.221622	0.110701	11.2805	11.0163	1.2993e-28
DMR_scaffold_21_1201713	scaffold_21	1201713	1203601	482	0.11049	0.263349	11.8672	9.13071	2.99053e-88
DMR_scaffold_21_1209821	scaffold_21	1209821	1211906	583	0.23421	0.110414	10.048	10.6569	6.82128e-74
DMR_scaffold_21_1211987	scaffold_21	1211987	1214098	449	0.0977237	0.224754	11.3497	11.5345	4.85607e-70
DMR_scaffold_21_1214612	scaffold_21	1214612	1215808	338	0.205347	0.416784	10.071	10.5414	5.89748e-82
DMR_scaffold_21_1215811	scaffold_21	1215811	1216507	232	0.20767	0.4537	11.9138	10.194	2.13786e-79
DMR_scaffold_21_1219811	scaffold_21	1219811	1221110	175	0.19795	0.0787519	8.92	11.5371	1.40206e-25
DMR_scaffold_21_1221411	scaffold_21	1221411	1224397	574	0.165978	0.346437	12.2282	8.50871	2.14276e-112
DMR_scaffold_21_1224440	scaffold_21	1224440	1225809	444	0.399128	0.181376	7.23423	10.1824	7.16172e-99
DMR_scaffold_21_1225911	scaffold_21	1225911	1227410	455	0.135843	0.286022	10.7429	10.2044	1.89212e-73
DMR_scaffold_21_1240817	scaffold_21	1240817	1243410	522	0.163031	0.0135795	12.9962	12.5556	2.4109e-234
DMR_scaffold_21_1246517	scaffold_21	1246517	1247508	203	0.108638	0.00842001	9.29557	9.94581	1.70711e-47
DMR_scaffold_21_1248521	scaffold_21	1248521	1251207	619	0.0171223	0.241089	11.2278	10.5606	0
DMR_scaffold_21_1255812	scaffold_21	1255812	1256962	260	0.155468	0.316764	11.6769	11.2192	2.34963e-49
DMR_scaffold_21_1257519	scaffold_21	1257519	1258910	298	0.356343	0.159467	8.99329	8.31208	1.98263e-59
DMR_scaffold_21_1259214	scaffold_21	1259214	1260510	252	0.148627	0.332335	10.119	7.95238	2.62783e-48
DMR_scaffold_21_1263711	scaffold_21	1263711	1265807	425	0.321083	0.128933	8.51529	9.94588	1.10417e-94
DMR_scaffold_21_1265815	scaffold_21	1265815	1267309	268	0.107934	0.241897	9.26493	9.4403	2.1204e-36
DMR_scaffold_21_1269617	scaffold_21	1269617	1272404	790	0.181036	0.0500847	13.243	11.9544	4.57223e-191
DMR_scaffold_21_1272412	scaffold_21	1272412	1275073	566	0.0365176	0.16099	12.7244	11.5671	3.03704e-142
DMR_scaffold_21_1275513	scaffold_21	1275513	1276519	257	0.206221	0.0925635	12.5097	12.4008	8.08118e-38
DMR_scaffold_21_1276811	scaffold_21	1276811	1278292	427	0.132109	0.0311298	13.1358	12.7892	3.75252e-89
DMR_scaffold_21_1278611	scaffold_21	1278611	1278708	24	0.105727	0.00306748	9.45833	13.5833	3.89249e-09
DMR_scaffold_21_1280632	scaffold_21	1280632	1283509	669	0.0475405	0.210926	9.96712	11.0269	2.58953e-193
DMR_scaffold_21_1284711	scaffold_21	1284711	1285784	214	0.349888	0.16359	12.514	9.11215	1.20499e-46
DMR_scaffold_21_1287215	scaffold_21	1287215	1289209	459	0.193204	0.0125848	12.0545	288.24	0
DMR_scaffold_21_1290615	scaffold_21	1290615	1291610	283	0.00672639	0.106876	629.869	13.258	2.68266e-306
DMR_scaffold_21_1291914	scaffold_21	1291914	1292508	56	0.0417562	0.15	58.1607	15	3.83279e-25
DMR_scaffold_21_1293013	scaffold_21	1293013	1295808	675	0.108026	0.297708	11.2044	9.95259	6.56917e-181
DMR_scaffold_21_1297212	scaffold_21	1297212	1298303	264	0.179254	0.406009	12.0871	9.83333	2.12948e-81
DMR_scaffold_21_1299211	scaffold_21	1299211	1300309	251	0.393688	0.189591	9.59363	10.7171	1.14858e-58
DMR_scaffold_21_1300868	scaffold_21	1300868	1302205	277	0.178101	0.421103	13.1552	7.52708	7.59388e-87
DMR_scaffold_21_1312627	scaffold_21	1312627	1314307	326	0.25299	0.121437	8.20859	10.3313	8.43264e-40
DMR_scaffold_21_1316512	scaffold_21	1316512	1318904	594	0.136349	0.31449	10.7542	8.93434	5.78856e-120
DMR_scaffold_21_1318938	scaffold_21	1318938	1320707	198	0.345018	0.138778	8.21212	8.84343	1.4718e-45
DMR_scaffold_21_1322835	scaffold_21	1322835	1323805	18	0.27451	0.104396	5.66667	10.1111	0.00038715
DMR_scaffold_21_1325236	scaffold_21	1325236	1326010	22	0.17316	0.0129032	10.5	7.04545	6.27869e-08
DMR_scaffold_21_1326014	scaffold_21	1326014	1329365	167	0.087917	0.277858	13.2814	8.27545	4.60925e-50
DMR_scaffold_21_1336711	scaffold_21	1336711	1338010	203	0.305796	0.136619	10.7931	11.3941	2.45421e-43
DMR_scaffold_21_1338111	scaffold_21	1338111	1340005	376	0.171105	0.381936	10.0878	6.94947	2.61245e-79
DMR_scaffold_21_1341281	scaffold_21	1341281	1342010	119	0.225019	0.454545	11.3529	6.7479	2.86109e-28
DMR_scaffold_21_1343718	scaffold_21	1343718	1346297	409	0.27788	0.0899662	10.6553	10.8435	4.90035e-119
DMR_scaffold_21_1347115	scaffold_21	1347115	1349107	447	0.0645704	0.178511	13.3043	10.6398	2.06327e-75
DMR_scaffold_21_1354413	scaffold_21	1354413	1356195	511	0.143502	0.290665	10.4051	9.76908	1.6283e-74
DMR_scaffold_21_1356212	scaffold_21	1356212	1358207	474	0.241539	0.096106	9.10127	10.1857	3.27289e-79
DMR_scaffold_21_1358911	scaffold_21	1358911	1360403	273	0.0858521	0.190423	11.3919	13.1575	1.53457e-35
DMR_scaffold_21_1360422	scaffold_21	1360422	1361009	87	0.0778388	0.233083	12.5517	7.64368	1.95179e-19
DMR_scaffold_21_1369414	scaffold_21	1369414	1370994	191	0.23338	0.104167	7.40314	9.04712	2.09404e-22
DMR_scaffold_21_1373815	scaffold_21	1373815	1375105	365	0.0960355	0.208187	11.126	10.1726	4.87959e-44
DMR_scaffold_21_1383318	scaffold_21	1383318	1384401	290	0.0890708	0.190948	14.3241	13.5621	1.54175e-40
DMR_scaffold_21_1384511	scaffold_21	1384511	1385910	374	0.0100536	0.193621	11.9679	12.9947	1.16548e-222
DMR_scaffold_21_1385916	scaffold_21	1385916	1388710	782	0.184817	0.0785859	10.5448	12.6598	5.08523e-102
DMR_scaffold_21_1388713	scaffold_21	1388713	1390209	394	0.0650175	0.197645	11.5939	11.8528	2.6099e-82
DMR_scaffold_21_1393313	scaffold_21	1393313	1394407	329	0.179181	0.36109	11.2128	8.13982	4.88254e-60
DMR_scaffold_21_1400412	scaffold_21	1400412	1402010	465	0.335286	0.167038	10.2817	10.6215	1.03746e-82
DMR_scaffold_21_1409112	scaffold_21	1409112	1410310	359	0.173259	0.414811	11.4791	9.62953	3.50726e-120
DMR_scaffold_21_1414866	scaffold_21	1414866	1416306	268	0.398493	0.186644	8.41791	8.71642	6.33686e-57
DMR_scaffold_21_1421812	scaffold_21	1421812	1423505	380	0.27632	0.133926	9.32368	10.0605	1.65835e-52
DMR_scaffold_21_1423511	scaffold_21	1423511	1425506	340	0.108738	0.31239	10.4676	10.0647	5.82976e-100
DMR_scaffold_21_1445916	scaffold_21	1445916	1447706	411	0.185952	0.38843	10.219	7.06569	7.74088e-79
DMR_scaffold_21_1458718	scaffold_21	1458718	1461705	749	0.268074	0.106839	10.5634	11.2844	2.70497e-158
DMR_scaffold_21_1462014	scaffold_21	1462014	1463710	333	0.0678385	0.168239	10.9339	9.54955	8.57934e-39
DMR_scaffold_21_1463815	scaffold_21	1463815	1464710	175	0.144154	0.289597	10.0686	10.9314	7.95189e-27
DMR_scaffold_21_1471413	scaffold_21	1471413	1472507	188	0.0981481	0.226956	11.4894	12.984	1.17234e-32
DMR_scaffold_21_1472811	scaffold_21	1472811	1474607	303	0.285224	0.132853	11.5479	10.0858	2.69086e-52
DMR_scaffold_21_1476511	scaffold_21	1476511	1478009	392	0.188664	0.40458	13.0077	7.01786	2.40245e-92
DMR_scaffold_21_1478011	scaffold_21	1478011	1479708	522	0.347741	0.110899	8.81992	10.0364	3.56043e-179
DMR_scaffold_21_1479719	scaffold_21	1479719	1481510	535	0.128831	0.287395	10.4897	11.5963	4.25906e-101
DMR_scaffold_21_1482912	scaffold_21	1482912	1484010	261	0.321824	0.157651	8.98851	8.28736	2.18958e-38
DMR_scaffold_21_1486821	scaffold_21	1486821	1487887	187	0.166529	0.344742	12.9412	8.59358	4.821e-38
DMR_scaffold_21_1488114	scaffold_21	1488114	1488491	49	0.102564	0.309091	9.55102	5.61224	5.14857e-12
DMR_scaffold_21_1492213	scaffold_21	1492213	1493909	502	0.2638	0.126795	10.6096	11.3745	6.45353e-75
DMR_scaffold_21_1494627	scaffold_21	1494627	1495610	279	0.105764	0.226498	13.9283	12.2007	1.84235e-44
DMR_scaffold_21_1506613	scaffold_21	1506613	1508910	853	0.21181	0.0744658	9.80774	10.7526	1.76988e-154
DMR_scaffold_21_1511113	scaffold_21	1511113	1512108	201	0.0280333	0.134607	11.3582	11.4577	1.45674e-42
DMR_scaffold_21_1512617	scaffold_21	1512617	1513610	292	0.139771	0.0302267	10.7808	9.51712	2.72346e-54
DMR_scaffold_21_1513840	scaffold_21	1513840	1514107	56	0.00389105	0.122356	9.17857	11.8214	8.52492e-19
DMR_scaffold_21_1515213	scaffold_21	1515213	1518110	632	0.0407759	0.230067	11.9905	11.6092	6.51356e-273
DMR_scaffold_21_1526311	scaffold_21	1526311	1527466	327	0.30668	0.137683	9.29358	10.2171	1.83907e-60
DMR_scaffold_21_1530016	scaffold_21	1530016	1532573	456	0.154735	0.0236005	11.7632	11.2434	1.17163e-134
DMR_scaffold_21_1532624	scaffold_21	1532624	1535005	323	0.0294336	0.245022	12.517	10.7276	3.68176e-184
DMR_scaffold_21_1535214	scaffold_21	1535214	1536187	203	0.273218	0.136323	9.12315	11.0936	1.02076e-27
DMR_scaffold_21_1544421	scaffold_21	1544421	1545498	232	0.100029	0.203413	14.8664	9.59914	4.30905e-27
DMR_scaffold_21_1558368	scaffold_21	1558368	1559364	288	0.0943775	0.214119	10.375	11.9028	1.48525e-40
DMR_scaffold_21_1565869	scaffold_21	1565869	1566963	277	0.114964	0.255887	11.556	12.5704	2.36841e-50
DMR_scaffold_21_1567176	scaffold_21	1567176	1568661	126	0.165152	0.435424	14.8492	8.60317	1.88375e-56
DMR_scaffold_21_1569999	scaffold_21	1569999	1570363	22	0.220974	0.446667	12.1364	6.81818	2.52866e-06
DMR_scaffold_21_1579591	scaffold_21	1579591	1579997	32	0.239482	0.535055	9.65625	8.46875	2.05177e-13
DMR_scaffold_21_1580032	scaffold_21	1580032	1580891	45	0.291667	0.100156	11.7333	14.2	5.78966e-17
DMR_scaffold_21_1581463	scaffold_21	1581463	1582045	27	0.308962	0.121771	15.7037	10.037	5.93851e-09
DMR_scaffold_21_1585428	scaffold_21	1585428	1586303	54	0.213873	0.0776699	9.61111	11.4444	5.76415e-11
DMR_scaffold_21_1586531	scaffold_21	1586531	1587502	24	0.0212766	0.170347	9.79167	13.2083	2.42537e-09
DMR_scaffold_21_1589608	scaffold_21	1589608	1591204	305	0.166509	0.0387039	10.4164	10.9279	3.74963e-69
DMR_scaffold_21_1591205	scaffold_21	1591205	1593798	491	0.0319425	0.178706	13.3259	12.4338	2.23502e-174
DMR_scaffold_21_1594836	scaffold_21	1594836	1596203	304	0.0933489	0.215496	11.2763	10.4868	6.58944e-44
DMR_scaffold_21_1601905	scaffold_21	1601905	1603002	260	0.104397	0.209214	14.2577	12.1885	2.21783e-33
DMR_scaffold_21_1603008	scaffold_21	1603008	1603284	31	0.147903	0.311864	14.6129	9.51613	1.44715e-07
DMR_scaffold_21_1603415	scaffold_21	1603415	1603702	51	0.134513	0.28211	11.0784	8.54902	1.05254e-08
DMR_scaffold_21_1607538	scaffold_21	1607538	1608697	214	0.198798	0.398126	10.8832	5.98598	3.74107e-37
DMR_scaffold_21_1618705	scaffold_21	1618705	1620304	363	0.28652	0.135236	9.27824	9.55372	5.90204e-54
DMR_scaffold_21_1620705	scaffold_21	1620705	1621903	296	0.104963	0.22708	12.4561	10.3547	4.21877e-42
DMR_scaffold_21_1630694	scaffold_21	1630694	1631502	172	0.314701	0.150098	13.2093	11.814	1.37275e-37
DMR_scaffold_21_1641107	scaffold_21	1641107	1642397	212	0.330372	0.140909	11.6792	10.3774	4.69631e-53
DMR_scaffold_21_1642410	scaffold_21	1642410	1643903	310	0.136517	0.301072	10.5387	9.33226	5.96932e-56
DMR_scaffold_21_1647213	scaffold_21	1647213	1648904	276	0.408457	0.196859	8.56884	10.3804	5.52106e-63
DMR_scaffold_21_1652347	scaffold_21	1652347	1652482	29	0.388316	0.190283	10.0345	8.51724	4.7713e-07
DMR_scaffold_21_1652497	scaffold_21	1652497	1653481	43	0.14876	0.312865	8.44186	7.95349	2.51559e-07
DMR_scaffold_21_1656602	scaffold_21	1656602	1657122	43	0.210674	0.0939394	8.27907	7.67442	2.1198e-05
DMR_scaffold_21_1662223	scaffold_21	1662223	1665212	454	0.242077	0.0984244	10.0088	11.3238	4.85141e-81
DMR_scaffold_21_1666929	scaffold_21	1666929	1668310	54	0.0274194	0.13785	11.4815	7.92593	1.73268e-11
DMR_scaffold_21_1669314	scaffold_21	1669314	1670191	163	0.114414	0.230697	10.9387	13.1104	8.41862e-22
DMR_scaffold_21_1673368	scaffold_21	1673368	1674588	267	0.126989	0.268796	11.7678	11.2584	6.15907e-45
DMR_scaffold_21_1674831	scaffold_21	1674831	1674907	12	0.16	0.0406977	12.5	14.3333	0.000464468
DMR_scaffold_21_1675224	scaffold_21	1675224	1676222	68	0.104326	0.243394	11.5588	10.5735	8.97298e-13
DMR_scaffold_21_1677623	scaffold_21	1677623	1678621	136	0.225421	0.108199	10.4706	8.69853	1.41713e-15
DMR_scaffold_21_1683848	scaffold_21	1683848	1685320	378	0.0889643	0.203742	10.1402	11.5952	2.28123e-49
DMR_scaffold_21_1685323	scaffold_21	1685323	1685422	38	0.149644	0.0306122	11.0789	12.8947	7.55782e-11
DMR_scaffold_21_1686323	scaffold_21	1686323	1689220	565	0.151733	0.0245041	13.7876	12.1345	2.47518e-175
DMR_scaffold_21_1690123	scaffold_21	1690123	1691821	297	0.0028955	0.120129	12.7912	11.4916	1.78995e-121
DMR_scaffold_21_1691825	scaffold_21	1691825	1693422	354	0.169158	0.041678	11.339	10.3701	1.11353e-77
DMR_scaffold_21_1693424	scaffold_21	1693424	1695519	425	0.0227926	0.15664	12.2847	10.3647	3.4372e-131
DMR_scaffold_21_1700043	scaffold_21	1700043	1701020	282	0.205865	0.098094	12.0922	13.9539	1.86513e-38
DMR_scaffold_21_1702323	scaffold_21	1702323	1703418	242	0.100032	0.201813	13.095	10.4835	3.74122e-27
DMR_scaffold_21_1706026	scaffold_21	1706026	1708920	736	0.0968625	0.228421	11.909	11.6168	1.12698e-124
DMR_scaffold_21_1709826	scaffold_21	1709826	1711018	335	0.313804	0.15034	11.8716	11.397	2.91416e-66
DMR_scaffold_21_1714025	scaffold_21	1714025	1716413	560	0.199012	0.0471736	13.3786	13.3625	2.64607e-187
DMR_scaffold_21_1716425	scaffold_21	1716425	1719221	502	0.0348267	0.229991	11.7829	11.4243	4.41312e-234
DMR_scaffold_21_1722324	scaffold_21	1722324	1723438	192	0.195008	0.0857143	12.3125	17.1354	1.47265e-32
DMR_scaffold_21_1724827	scaffold_21	1724827	1727022	541	0.0925454	0.23196	12.3235	11.5786	1.39867e-105
DMR_scaffold_21_1728826	scaffold_21	1728826	1730118	336	0.148736	0.32023	12.9464	11.8869	1.00156e-77
DMR_scaffold_21_1739127	scaffold_21	1739127	1741422	712	0.250741	0.0977011	11.8525	11.2416	4.4343e-151
DMR_scaffold_21_1741923	scaffold_21	1741923	1742922	273	0.0719485	0.178543	13.0842	9.35531	4.48689e-37
DMR_scaffold_21_1743026	scaffold_21	1743026	1743421	120	0.0640516	0.197183	16.7833	13.0167	1.81162e-33
DMR_scaffold_21_1745926	scaffold_21	1745926	1746921	304	0.193853	0.0902433	12.2007	13.9243	1.19715e-40
DMR_scaffold_21_1747129	scaffold_21	1747129	1748220	300	0.100475	0.201017	13.3367	11.1433	6.91877e-34
DMR_scaffold_21_1748331	scaffold_21	1748331	1748514	47	0.0454545	0.150183	7.95745	11.617	2.15198e-07
DMR_scaffold_21_1748729	scaffold_21	1748729	1749613	239	0.0917189	0.197717	12.682	11.364	1.09402e-30
DMR_scaffold_21_1750324	scaffold_21	1750324	1753522	785	0.14718	0.0207512	12.7146	12.2777	1.12712e-247
DMR_scaffold_21_1754328	scaffold_21	1754328	1756122	475	0.00170015	0.14913	13.6211	13.1853	7.63112e-283
DMR_scaffold_21_1755229	scaffold_21	1755229	1757521	438	0.0427334	0.260073	11.8607	11.2192	3.99974e-224
DMR_scaffold_21_1772124	scaffold_21	1772124	1773421	302	0.114015	0.242279	11.5298	9.64901	1.16692e-41
DMR_scaffold_21_1775725	scaffold_21	1775725	1776720	171	0.111746	0.248096	11.2515	9.21637	3.84369e-26
DMR_scaffold_21_1782923	scaffold_21	1782923	1783922	339	0.181307	0.364696	8.39528	7.08555	8.30928e-51
DMR_scaffold_21_1783924	scaffold_21	1783924	1784620	157	0.144403	0.451813	13.5414	7.20382	1.17138e-79
DMR_scaffold_21_1784827	scaffold_21	1784827	1785916	413	0.404776	0.194887	8.41646	8.80872	2.47648e-84
DMR_scaffold_21_1786433	scaffold_21	1786433	1787521	311	0.147171	0.296433	9.26367	11.3569	1.14923e-46
DMR_scaffold_21_1792726	scaffold_21	1792726	1796120	529	0.204831	0.0972909	11.896	11.0945	2.47075e-62
DMR_scaffold_21_1796123	scaffold_21	1796123	1797522	270	0.0801203	0.242102	13.5444	12.8963	2.43998e-80
DMR_scaffold_21_1797525	scaffold_21	1797525	1801322	595	0.183472	0.0187588	12.9345	10.7513	3.04438e-254
DMR_scaffold_21_1802723	scaffold_21	1802723	1805017	374	0.0129366	0.124943	10.3342	11.7701	4.11594e-100
DMR_scaffold_21_1805029	scaffold_21	1805029	1806118	260	0.203583	0.0921899	14.8115	12.5577	3.81837e-40
DMR_scaffold_21_1806133	scaffold_21	1806133	1808409	554	0.116635	0.295539	11.4368	9.18592	8.98311e-127
DMR_scaffold_21_1811354	scaffold_21	1811354	1813047	534	0.331349	0.155437	11.0094	9.86704	7.78907e-105
DMR_scaffold_21_1813249	scaffold_21	1813249	1814720	256	0.138571	0.344374	13.6719	9.19922	5.80855e-76
DMR_scaffold_21_1830235	scaffold_21	1830235	1831311	171	0.454193	0.191905	7.53216	8.38012	2.0535e-49
DMR_scaffold_21_1831924	scaffold_21	1831924	1832921	105	0.199134	0.421628	11	7.8381	1.25673e-26
DMR_scaffold_21_1832981	scaffold_21	1832981	1834627	175	0.423155	0.19972	8.44	8.15429	4.89552e-39
DMR_scaffold_21_1834725	scaffold_21	1834725	1836319	367	0.143795	0.347212	9.55041	7.52589	1.38579e-79
DMR_scaffold_21_1850427	scaffold_21	1850427	1851820	382	0.338415	0.155589	11.3325	10.3979	4.39454e-84
DMR_scaffold_21_1851826	scaffold_21	1851826	1853722	412	0.168991	0.383845	10.2694	7.51214	1.01819e-94
DMR_scaffold_21_1859025	scaffold_21	1859025	1860320	475	0.324529	0.161625	12.5137	9.95158	4.89888e-85
DMR_scaffold_21_1860594	scaffold_21	1860594	1860920	76	0.27773	0.0595745	15.3026	6.18421	4.12815e-26
DMR_scaffold_21_1872524	scaffold_21	1872524	1873714	266	0.191093	0.0853793	11.9023	10.2594	4.48274e-32
DMR_scaffold_21_1876525	scaffold_21	1876525	1878316	436	0.138854	0.0232329	14.4862	11.6491	1.29783e-119
DMR_scaffold_21_1878325	scaffold_21	1878325	1881218	571	0.0243465	0.165106	13.6673	12.1559	1.57385e-209
DMR_scaffold_21_1883926	scaffold_21	1883926	1885222	347	0.124839	0.278063	13.4352	10.6542	1.85151e-69
DMR_scaffold_21_1891123	scaffold_21	1891123	1893222	638	0.213592	0.0923051	10.3323	9.2884	2.72252e-80
DMR_scaffold_21_1900207	scaffold_21	1900207	1902822	732	0.185082	0.0293537	11.3005	11.0765	9.53411e-250
DMR_scaffold_21_1903023	scaffold_21	1903023	1906219	608	0.018885	0.159696	12.7155	9.94901	2.28947e-212
DMR_scaffold_21_1909925	scaffold_21	1909925	1912018	338	0.112751	0.260986	9.42012	9.9645	2.79563e-54
DMR_scaffold_21_1915631	scaffold_21	1915631	1917422	180	0.148169	0.433824	9.71111	6.8	4.79456e-67
DMR_scaffold_21_1918101	scaffold_21	1918101	1919422	247	0.405675	0.194179	7.70445	10.1538	3.4301e-53
DMR_scaffold_21_1920291	scaffold_21	1920291	1921094	101	0.155405	0.31358	8.79208	8.0198	1.12117e-14
DMR_scaffold_21_1925216	scaffold_21	1925216	1925743	84	0.363636	0.177233	7.85714	8.2619	1.06743e-14
DMR_scaffold_21_1933223	scaffold_21	1933223	1934213	272	0.320416	0.159825	11.6691	10.9265	1.26141e-49
DMR_scaffold_21_1935027	scaffold_21	1935027	1935966	192	0.109796	0.234329	12.7604	8.89062	2.33633e-26
DMR_scaffold_21_1948047	scaffold_21	1948047	1949801	174	0.162654	0.0505376	10.7414	10.6897	1.00257e-29
DMR_scaffold_21_1950470	scaffold_21	1950470	1953521	444	0.103427	0.334507	10.7793	9.59459	1.7779e-162
DMR_scaffold_21_1961954	scaffold_21	1961954	1962157	14	0.0449438	0.392157	6.35714	7.28571	3.17744e-09
DMR_scaffold_21_1963870	scaffold_21	1963870	1964679	98	0.363372	0.160888	7.02041	7.35714	3.08498e-18
DMR_scaffold_21_1964980	scaffold_21	1964980	1967177	159	0.183493	0.458599	8.53459	5.92453	2.21951e-45
DMR_scaffold_21_1968381	scaffold_21	1968381	1970579	190	0.330959	0.144745	8.12632	8.76316	6.20887e-36
DMR_scaffold_21_1977080	scaffold_21	1977080	1978077	269	0.139982	0.280786	12.5613	10.777	3.3373e-43
DMR_scaffold_21_1983681	scaffold_21	1983681	1986473	484	0.214406	0.0358025	11.0723	11.7149	2.20861e-194
DMR_scaffold_21_1992321	scaffold_21	1992321	1995772	781	0.0301629	0.235469	11.6312	11.1908	0
DMR_scaffold_21_2001680	scaffold_21	2001680	2002778	356	0.178413	0.0751302	9.52528	11.3287	8.10394e-42
DMR_scaffold_21_2002883	scaffold_21	2002883	2004378	432	0.142745	0.00619662	11.838	13.8218	1.47601e-204
DMR_scaffold_21_2006984	scaffold_21	2006984	2010878	1036	0.0736967	0.215486	12.2201	10.7954	8.89698e-222
DMR_scaffold_21_2021580	scaffold_21	2021580	2023110	500	0.325686	0.158564	9.764	10.696	5.33974e-88
DMR_scaffold_21_2023263	scaffold_21	2023263	2024769	273	0.166068	0.41206	10.1905	6.56044	1.08552e-74
DMR_scaffold_21_2028698	scaffold_21	2028698	2029877	347	0.389006	0.194154	9.59366	9.66282	1.45019e-69
DMR_scaffold_21_2041887	scaffold_21	2041887	2042879	394	0.269282	0.133299	11.5178	9.82487	1.73503e-54
DMR_scaffold_21_2043490	scaffold_21	2043490	2044478	313	0.1088	0.221274	11.9808	8.98083	7.301e-35
DMR_scaffold_21_2044680	scaffold_21	2044680	2045079	79	0.121245	0.294574	11.7975	8.16456	1.89659e-17
DMR_scaffold_21_2047482	scaffold_21	2047482	2048779	325	0.236273	0.11232	11.0954	11.3138	8.03431e-45
DMR_scaffold_21_2049780	scaffold_21	2049780	2050777	325	0.111035	0.227642	13.5231	10.9754	2.49627e-44
DMR_scaffold_21_2065081	scaffold_21	2065081	2066079	230	0.274668	0.12431	9.16522	13.3957	9.15579e-42
DMR_scaffold_21_2066680	scaffold_21	2066680	2067976	304	0.109605	0.229161	11.6447	11.9572	4.18027e-42
DMR_scaffold_21_2069996	scaffold_21	2069996	2071678	217	0.201351	0.403268	17.7373	7.05069	5.26443e-50
DMR_scaffold_21_2087564	scaffold_21	2087564	2090161	723	0.235122	0.0537444	12.7593	11.7095	1.43644e-272
DMR_scaffold_21_2090665	scaffold_21	2090665	2093263	843	0.0683878	0.225796	10.3381	11.2479	1.25794e-204
DMR_scaffold_21_2100881	scaffold_21	2100881	2103162	380	0.294345	0.107607	10.8895	11.9342	6.36252e-108
DMR_scaffold_21_2106568	scaffold_21	2106568	2107957	240	0.0207575	0.12869	11.4417	9.03333	4.46841e-52
DMR_scaffold_21_2108064	scaffold_21	2108064	2109258	288	0.0665083	0.221871	10.2326	9.875	1.82334e-66
DMR_scaffold_21_2111964	scaffold_21	2111964	2112963	118	0.186965	0.378917	12.8729	5.94915	1.86181e-21
DMR_scaffold_21_2116265	scaffold_21	2116265	2118052	524	0.251159	0.0902037	10.2882	11.8053	1.61598e-121
DMR_scaffold_21_2118805	scaffold_21	2118805	2119957	142	0.0760402	0.316814	9.8169	7.95775	1.52661e-55
DMR_scaffold_21_2120801	scaffold_21	2120801	2122360	310	0.196309	0.0948525	11.5355	11.1548	6.03138e-34
DMR_scaffold_21_2122487	scaffold_21	2122487	2123739	255	0.147029	0.0222788	11.4157	12.3216	1.15002e-75
DMR_scaffold_21_2126383	scaffold_21	2126383	2129163	672	0.0322092	0.17269	11.7812	10.4182	5.39489e-193
DMR_scaffold_21_2129166	scaffold_21	2129166	2130260	282	0.207015	0.0894685	11.3227	10.7411	1.5844e-39
DMR_scaffold_21_2130267	scaffold_21	2130267	2132863	538	0.12628	0.298027	12.158	11.0204	1.23907e-124
DMR_scaffold_21_2136166	scaffold_21	2136166	2138359	507	0.25546	0.111043	10.7475	9.60947	3.78357e-81
DMR_scaffold_21_2142865	scaffold_21	2142865	2145363	628	0.0995072	0.275463	10.0175	10.3185	2.34026e-147
DMR_scaffold_21_2156364	scaffold_21	2156364	2157137	69	0.191275	0.387309	8.63768	6.62319	2.48902e-12
DMR_scaffold_21_2165264	scaffold_21	2165264	2166648	229	0.404061	0.165301	8.60262	9.58952	6.96288e-67
DMR_scaffold_21_2166865	scaffold_21	2166865	2168494	242	0.208401	0.443376	7.67355	7.73554	1.18755e-53
DMR_scaffold_21_2183697	scaffold_21	2183697	2185083	196	0.293362	0.0955519	9.53061	9.29082	9.70515e-54
DMR_scaffold_21_2185409	scaffold_21	2185409	2187596	518	0.108881	0.262425	10.195	9.98263	7.88696e-93
DMR_scaffold_21_2199199	scaffold_21	2199199	2200596	432	0.513672	0.249659	9.05787	8.49306	2.77369e-125
DMR_scaffold_21_2200699	scaffold_21	2200699	2201894	122	0.199553	0.446891	11.0082	6.32787	1.20093e-32
DMR_scaffold_21_2202497	scaffold_21	2202497	2203496	287	0.433213	0.211185	6.7561	8.34843	1.31917e-55
DMR_scaffold_21_2203501	scaffold_21	2203501	2204493	207	0.166454	0.33945	11.3478	8.95169	2.79864e-38
DMR_scaffold_21_2204698	scaffold_21	2204698	2204795	33	0.0776398	0.464912	9.75758	6.90909	3.707e-26
DMR_scaffold_21_2216898	scaffold_21	2216898	2217987	83	0.377427	0.183976	9.92771	8.12048	1.1036e-16
DMR_scaffold_21_2218588	scaffold_21	2218588	2219487	32	0.210959	0.0942408	11.4062	11.9375	9.38961e-06
DMR_scaffold_21_2218866	scaffold_21	2218866	2221369	92	0.187901	0.0698152	11.8587	10.587	7.85741e-16
DMR_scaffold_21_2221776	scaffold_21	2221776	2222781	33	0.0674699	0.226496	12.5758	7.09091	1.08037e-08
DMR_scaffold_21_2224717	scaffold_21	2224717	2224784	16	0.426966	0.0882353	5.5625	8.5	6.01584e-09
DMR_scaffold_21_2226635	scaffold_21	2226635	2227711	56	0.108407	0.313559	8.07143	10.5357	7.82945e-16
DMR_scaffold_21_2233816	scaffold_21	2233816	2235010	312	0.208277	0.103673	11.8494	11.7788	1.32894e-35
DMR_scaffold_21_2235613	scaffold_21	2235613	2236707	278	0.10352	0.228317	12.1619	9.70504	8.54954e-40
DMR_scaffold_21_2238217	scaffold_21	2238217	2239312	261	0.292087	0.109102	11.7663	12.0805	9.07552e-75
DMR_scaffold_21_2240772	scaffold_21	2240772	2241803	286	0.16613	0.338496	11.9336	7.9021	6.84729e-50
DMR_scaffold_21_2244914	scaffold_21	2244914	2247484	688	0.16944	0.0294355	11.4433	10.814	8.34771e-200
DMR_scaffold_21_2251013	scaffold_21	2251013	2252873	183	0.00623377	0.10643	10.5191	9.85792	6.46769e-48
DMR_scaffold_21_2253013	scaffold_21	2253013	2256312	539	0.0765343	0.279628	10.2783	8.18738	3.70296e-163
DMR_scaffold_21_2257628	scaffold_21	2257628	2258608	194	0.282244	0.139672	8.91237	11.3299	3.57729e-28
DMR_scaffold_21_2262513	scaffold_21	2262513	2264109	332	0.0850541	0.18814	12.253	12.9518	1.50291e-43
DMR_scaffold_21_2268814	scaffold_21	2268814	2270002	323	0.125788	0.260316	10.805	8.02786	1.54037e-40
DMR_scaffold_21_2286213	scaffold_21	2286213	2287612	304	0.222222	0.106265	11.25	8.29605	8.5114e-33
DMR_scaffold_21_2294814	scaffold_21	2294814	2296104	258	0.0731959	0.178515	15.0388	12.2674	1.41328e-41
DMR_scaffold_21_2296214	scaffold_21	2296214	2297111	223	0.122218	0.273873	11.8879	11.7399	3.34288e-44
DMR_scaffold_21_2297413	scaffold_21	2297413	2298410	188	0.147347	0.295041	13.0319	8.4734	3.62275e-29
DMR_scaffold_21_2300515	scaffold_21	2300515	2301810	307	0.216182	0.10328	12.8827	10.0293	9.62278e-38
DMR_scaffold_21_2302213	scaffold_21	2302213	2303710	430	0.0991952	0.225028	13.293	10.407	1.04019e-67
DMR_scaffold_21_2304215	scaffold_21	2304215	2305410	348	0.245399	0.0990532	11.2414	11.8362	2.24872e-69
DMR_scaffold_21_2305414	scaffold_21	2305414	2307812	502	0.125073	0.291934	13.6494	9.60757	4.07332e-110
DMR_scaffold_21_2307816	scaffold_21	2307816	2310807	868	0.168676	0.0662634	10.7984	12.1878	1.93889e-115
DMR_scaffold_21_2310813	scaffold_21	2310813	2312898	396	0.0202379	0.193981	14.2247	10.7399	5.20475e-199
DMR_scaffold_21_2315214	scaffold_21	2315214	2317627	585	0.167594	0.0474764	11.6786	11.4137	8.40806e-118
DMR_scaffold_21_2320428	scaffold_21	2320428	2323310	593	0.017321	0.163214	10.2226	12.8634	2.40886e-212
DMR_scaffold_21_2329613	scaffold_21	2329613	2330697	117	0.425308	0.209553	9.7265	11.094	1.35149e-30
DMR_scaffold_21_2331755	scaffold_21	2331755	2332609	151	0.214198	0.437544	10.8212	9.49007	3.47842e-40
DMR_scaffold_21_2334113	scaffold_21	2334113	2336108	585	0.356738	0.17211	9.34872	11.4615	2.01371e-119
DMR_scaffold_21_2336316	scaffold_21	2336316	2337608	300	0.127403	0.285346	16.3	14.24	1.63002e-79
DMR_scaffold_21_2338013	scaffold_21	2338013	2340497	565	0.229519	0.0433007	12.9628	10.8319	5.46315e-229
DMR_scaffold_21_2342107	scaffold_21	2342107	2345102	461	0.0576205	0.212333	13.3644	9.60304	1.44409e-126
DMR_scaffold_21_2347223	scaffold_21	2347223	2348309	243	0.209514	0.433253	11.7654	8.53909	2.3274e-63
DMR_scaffold_21_2348813	scaffold_21	2348813	2351006	516	0.289185	0.113536	9.17442	10.4806	6.56002e-111
DMR_scaffold_21_2353117	scaffold_21	2353117	2354811	386	0.0425821	0.143596	11.4378	11.0233	7.48277e-62
DMR_scaffold_21_2358115	scaffold_21	2358115	2359079	217	0.237539	0.110473	14.6083	10.4286	4.7978e-34
DMR_scaffold_21_2360714	scaffold_21	2360714	2361710	196	0.279183	0.136031	10.4898	13.2398	1.34249e-33
DMR_scaffold_21_2366013	scaffold_21	2366013	2368210	491	0.163024	0.36321	13.4175	9.11202	4.19984e-126
DMR_scaffold_21_2368513	scaffold_21	2368513	2369509	235	0.341844	0.163799	9	11.8723	5.53963e-47
DMR_scaffold_21_2370572	scaffold_21	2370572	2371512	157	0.274295	0.135026	8.12739	11.0382	3.16321e-21
DMR_scaffold_21_2374413	scaffold_21	2374413	2375508	324	0.130536	0.27027	11.9877	9.59259	7.79078e-49
DMR_scaffold_21_2375515	scaffold_21	2375515	2376409	305	0.128713	0.290021	11.5902	10.8754	8.76918e-62
DMR_scaffold_21_2382114	scaffold_21	2382114	2383311	212	0.14698	0.321856	12.2594	9.45283	5.72321e-45
DMR_scaffold_21_2386231	scaffold_21	2386231	2387412	244	0.326593	0.148627	12.1598	12.9877	2.37532e-61
DMR_scaffold_21_2393715	scaffold_21	2393715	2395312	286	0.113147	0.0127479	13.1643	12.3427	4.31189e-78
DMR_scaffold_21_2404457	scaffold_21	2404457	2406800	406	0.00218103	0.130695	11.2931	13.569	5.63155e-181
DMR_scaffold_21_2407519	scaffold_21	2407519	2408711	321	0.200361	0.0958972	13.8069	12.6044	4.57471e-42
DMR_scaffold_21_2408715	scaffold_21	2408715	2408804	25	0.0745342	0.212329	12.88	11.68	1.20127e-06
DMR_scaffold_21_2408815	scaffold_21	2408815	2409429	171	0.117496	0.243792	13.6374	12.9532	6.35835e-29
DMR_scaffold_21_2410716	scaffold_21	2410716	2411909	255	0.229043	0.109222	12.5843	11.9922	3.60251e-37
DMR_scaffold_21_2412013	scaffold_21	2412013	2412211	69	0.143975	0.0265487	9.26087	19.6522	1.25919e-21
DMR_scaffold_21_2413725	scaffold_21	2413725	2415861	484	0.0912458	0.22375	12.2727	11.5702	2.14645e-87
DMR_scaffold_21_2417214	scaffold_21	2417214	2419009	324	0.145062	0.297297	10	11.534	4.00263e-53
DMR_scaffold_21_2419817	scaffold_21	2419817	2421012	361	0.245215	0.119399	9.26316	9.58172	7.70437e-42
DMR_scaffold_21_2421818	scaffold_21	2421818	2423609	384	0.114839	0.241756	13.5833	13.1094	2.17027e-64
DMR_scaffold_21_2425015	scaffold_21	2425015	2426610	529	0.179333	0.0741836	10.3724	13.4291	4.48549e-72
DMR_scaffold_21_2427114	scaffold_21	2427114	2428110	255	0.0713128	0.176044	14.5176	11.3608	4.88139e-39
DMR_scaffold_21_2428128	scaffold_21	2428128	2429912	275	0.0275862	0.177889	13.1818	12.3673	1.06874e-105
DMR_scaffold_21_2437415	scaffold_21	2437415	2439208	608	0.151559	0.0412996	11.449	11.9474	2.98923e-116
DMR_scaffold_21_2439213	scaffold_21	2439213	2442278	384	0.0477448	0.264824	11.8359	10.3646	2.12732e-183
DMR_scaffold_21_2443227	scaffold_21	2443227	2444011	197	0.139795	0.329602	10.4213	8.16244	2.14168e-42
DMR_scaffold_21_2453614	scaffold_21	2453614	2454912	363	0.272675	0.129903	9.56749	11.9394	1.83313e-56
DMR_scaffold_21_2455317	scaffold_21	2455317	2456505	223	0.111188	0.223199	13.0269	12.7578	2.27469e-30
DMR_scaffold_21_2456714	scaffold_21	2456714	2457112	94	0.101328	0.210699	15.2234	9.74468	4.42487e-13
DMR_scaffold_21_2457513	scaffold_21	2457513	2458612	312	0.2	0.0941374	13.6538	9.56731	7.81084e-36
DMR_scaffold_21_2458643	scaffold_21	2458643	2458811	29	0.288525	0.105474	10.5172	25.8276	1.79707e-12
DMR_scaffold_21_2458913	scaffold_21	2458913	2460405	307	0.108522	0.231922	10.6254	13.6938	4.19695e-45
DMR_scaffold_21_2463686	scaffold_21	2463686	2466279	251	0.100923	0.311622	14.251	9.35857	2.51594e-91
DMR_scaffold_21_2466283	scaffold_21	2466283	2469380	692	0.185499	0.0751826	10.2442	12.0708	6.07872e-95
DMR_scaffold_21_2469382	scaffold_21	2469382	2471580	580	0.0573934	0.298595	11.2052	10.3069	1.05563e-294
DMR_scaffold_21_2474181	scaffold_21	2474181	2477379	1009	0.174959	0.0742137	14.4222	13.6749	2.03614e-148
DMR_scaffold_21_2477381	scaffold_21	2477381	2479678	640	0.04811	0.241742	12.2766	10.8328	1.82512e-266
DMR_scaffold_21_2482082	scaffold_21	2482082	2483080	292	0.16903	0.0677328	11.8322	10.9212	5.09438e-38
DMR_scaffold_21_2484283	scaffold_21	2484283	2485362	215	0.0605602	0.164153	12.2884	10.7953	6.97973e-32
DMR_scaffold_21_2485582	scaffold_21	2485582	2486777	208	0.114112	0.266051	14.2404	9.88462	3.84492e-43
DMR_scaffold_21_2492281	scaffold_21	2492281	2493278	339	0.25848	0.129009	11.9145	12.4159	9.69685e-51
DMR_scaffold_21_2507686	scaffold_21	2507686	2509980	719	0.198694	0.0674469	10.2267	13.548	2.91866e-146
DMR_scaffold_21_2518185	scaffold_21	2518185	2519378	168	0.00196592	0.108951	9.08333	11.6369	4.04602e-51
DMR_scaffold_21_2526082	scaffold_21	2526082	2527078	137	0.169769	0.339587	9.80292	7.78102	7.58786e-22
DMR_scaffold_21_2527583	scaffold_21	2527583	2529980	711	0.302201	0.0817191	9.71308	11.6174	2.42522e-275
DMR_scaffold_21_2536182	scaffold_21	2536182	2537779	344	0.0151212	0.124407	13.0727	11.0291	4.11686e-97
DMR_scaffold_21_2537983	scaffold_21	2537983	2539980	685	0.149607	0.0420696	10.9679	12.0759	1.83576e-123
DMR_scaffold_21_2541487	scaffold_21	2541487	2543475	364	0.00649205	0.120036	12.272	12.3132	4.87431e-129
DMR_scaffold_21_2544583	scaffold_21	2544583	2547262	509	0.0966557	0.25674	14.9804	9.32809	5.27951e-121
DMR_scaffold_21_2566809	scaffold_21	2566809	2567780	239	0.173963	0.352989	10.8954	10.2176	6.16796e-48
DMR_scaffold_21_2567982	scaffold_21	2567982	2568080	30	0.106218	0.285097	12.8667	15.4333	4.97052e-11
DMR_scaffold_21_2568083	scaffold_21	2568083	2568180	29	0.204678	0.0391566	11.7931	11.4483	2.19188e-11
DMR_scaffold_21_2568587	scaffold_21	2568587	2571780	812	0.20831	0.0564364	13.2192	13.0493	2.7496e-247
DMR_scaffold_21_2585981	scaffold_21	2585981	2589577	637	0.0415123	0.174916	12.2904	9.86342	3.35706e-154
DMR_scaffold_21_2591681	scaffold_21	2591681	2592870	298	0.222603	0.1059	8.81879	11.3758	8.94599e-35
DMR_scaffold_21_2593488	scaffold_21	2593488	2594958	313	0.101044	0.244487	13.4696	8.40256	2.43568e-55
DMR_scaffold_21_2600582	scaffold_21	2600582	2601578	204	0.107543	0.228	13.1275	11.0294	3.29427e-30
DMR_scaffold_21_2601883	scaffold_21	2601883	2602980	178	0.0851606	0.204997	11.0169	11.0169	6.22609e-27
DMR_scaffold_21_2602985	scaffold_21	2602985	2604980	510	0.1663	0.0112942	11.5902	10.5902	7.66135e-214
DMR_scaffold_21_2607582	scaffold_21	2607582	2610279	603	0.0423773	0.215764	12.8358	10.0995	1.17838e-221
DMR_scaffold_21_2614182	scaffold_21	2614182	2615178	313	0.155061	0.319065	12.3419	12.1661	6.67937e-65
DMR_scaffold_21_2619182	scaffold_21	2619182	2622377	1111	0.259843	0.0886167	10.0594	12.4932	1.05063e-290
DMR_scaffold_21_2622585	scaffold_21	2622585	2623575	219	0.00315679	0.105604	13.0183	11.9772	1.5174e-78
DMR_scaffold_21_2626687	scaffold_21	2626687	2629080	513	0.0319013	0.224531	9.16569	13.4133	6.46354e-216
DMR_scaffold_21_2629084	scaffold_21	2629084	2630379	367	0.291887	0.0269052	14.9455	142.695	0
DMR_scaffold_21_2630382	scaffold_21	2630382	2632075	598	0.0321113	0.139245	105.871	13.5585	5.52051e-300
DMR_scaffold_21_2632883	scaffold_21	2632883	2634180	380	0.110655	0.224875	13.4605	11.0237	6.28972e-50
DMR_scaffold_21_2639983	scaffold_21	2639983	2642291	344	0.156284	0.35215	13.4855	7.77616	5.63697e-80
DMR_scaffold_21_2642449	scaffold_21	2642449	2643273	112	0.438	0.170624	8.92857	10.1518	5.51017e-42
DMR_scaffold_21_2645803	scaffold_21	2645803	2646680	115	0.139615	0.290634	12.6435	6.31304	1.47587e-16
DMR_scaffold_21_2647881	scaffold_21	2647881	2648878	152	0.124333	0.269388	8.625	8.05921	1.8832e-20
DMR_scaffold_21_2660581	scaffold_21	2660581	2662380	494	0.339643	0.158727	9.41093	11.8988	1.91734e-103
DMR_scaffold_21_2662382	scaffold_21	2662382	2662472	27	0.108696	0.323529	10.2222	12.5926	1.01643e-10
DMR_scaffold_21_2662683	scaffold_21	2662683	2664076	388	0.123941	0.265046	12.4768	11.134	1.84508e-66
DMR_scaffold_21_2666298	scaffold_21	2666298	2668476	544	0.208121	0.0794279	13.3548	12.0809	3.17121e-105
DMR_scaffold_21_2668881	scaffold_21	2668881	2671377	562	0.0828016	0.190185	12.2705	11.3488	2.19949e-74
DMR_scaffold_21_2671383	scaffold_21	2671383	2672326	138	0.239673	0.113766	15.9638	12.7391	5.39785e-25
DMR_scaffold_21_2673481	scaffold_21	2673481	2674480	289	0.192308	0.0858653	9.98616	13.0969	8.56292e-37
DMR_scaffold_21_2674483	scaffold_21	2674483	2676780	320	0.0894085	0.223475	13.6312	9.425	2.47685e-57
DMR_scaffold_21_2677083	scaffold_21	2677083	2679474	557	0.181445	0.0657386	10.9336	11.6068	1.78877e-89
DMR_scaffold_21_2690881	scaffold_21	2690881	2694779	600	0.0482759	0.252124	12.5667	10.7883	1.00254e-272
DMR_scaffold_21_2694781	scaffold_21	2694781	2695980	413	0.363408	0.167231	8.66828	13.5811	3.41514e-99
DMR_scaffold_21_2697384	scaffold_21	2697384	2698380	291	0.1334	0.284198	13.756	11.9828	4.93567e-59
DMR_scaffold_21_2714283	scaffold_21	2714283	2715263	250	0.0443386	0.147926	10.916	8.68	1.59815e-36
DMR_scaffold_21_2729983	scaffold_21	2729983	2731852	517	0.120201	0.251129	12.3424	10.706	1.02698e-76
DMR_scaffold_21_2732684	scaffold_21	2732684	2733650	242	0.200231	0.408811	10.7314	8.72314	4.64201e-55
DMR_scaffold_21_2737989	scaffold_21	2737989	2739469	149	0.233333	0.0963855	9.0604	10.5839	5.31392e-24
DMR_scaffold_21_2739610	scaffold_21	2739610	2740879	342	0.103849	0.23582	10.5585	11.4444	4.09822e-53
DMR_scaffold_21_2741983	scaffold_21	2741983	2743679	273	0.222552	0.108777	12.3443	11.685	1.41488e-35
DMR_scaffold_21_2750184	scaffold_21	2750184	2751175	161	0.13911	0.284974	13.2609	11.9876	2.05864e-30
DMR_scaffold_21_2761782	scaffold_21	2761782	2762775	275	0.222649	0.104794	12.2982	9.78545	3.98106e-35
DMR_scaffold_21_2762987	scaffold_21	2762987	2764780	418	0.125276	0.259446	10.8278	10.89	4.64623e-60
DMR_scaffold_21_2768408	scaffold_21	2768408	2769778	430	0.286137	0.14283	11.0047	12.4233	9.02939e-70
DMR_scaffold_21_2769787	scaffold_21	2769787	2769878	32	0.112705	0.275395	15.25	13.8438	2.35195e-10
DMR_scaffold_21_2771983	scaffold_21	2771983	2772977	271	0.251552	0.125149	11.2952	9.31734	2.04681e-33
DMR_scaffold_21_2799186	scaffold_21	2799186	2801776	937	0.226636	0.074905	11.0427	12.0822	3.10315e-223
DMR_scaffold_21_2803381	scaffold_21	2803381	2805779	622	0.00330621	0.133115	12.6431	10.3264	2.32813e-268
DMR_scaffold_21_2805781	scaffold_21	2805781	2807877	362	0.1896	0.00782998	12.9088	9.87845	1.93738e-192
DMR_scaffold_21_2807921	scaffold_21	2807921	2809879	539	0.0175871	0.164121	11.2876	9.95918	9.80566e-189
DMR_scaffold_21_2810487	scaffold_21	2810487	2812880	685	0.186214	0.0613639	12.7708	13.2511	2.39146e-147
DMR_scaffold_21_2814381	scaffold_21	2814381	2815677	311	0.118837	0.0179986	11.6077	13.3987	1.0126e-77
DMR_scaffold_21_2822921	scaffold_21	2822921	2823880	59	0.00843882	0.134642	12.0508	12.0847	2.7455e-23
DMR_scaffold_21_2823885	scaffold_21	2823885	2826480	358	0.0777027	0.312431	11.5754	12.7402	1.07866e-175
DMR_scaffold_21_2830382	scaffold_21	2830382	2831579	304	0.171133	0.0434445	11.7829	12.7204	1.82232e-75
DMR_scaffold_21_2832091	scaffold_21	2832091	2833077	173	0.133718	0.0244998	12.0173	14.1561	2.89747e-46
DMR_scaffold_21_2833083	scaffold_21	2833083	2833963	196	0.0137405	0.15382	16.7092	14.8265	1.482e-102
DMR_scaffold_21_2834281	scaffold_21	2834281	2837778	632	0.104279	0.289507	15.2342	11.3244	7.76422e-206
DMR_scaffold_21_2839883	scaffold_21	2839883	2842178	619	0.173953	0.0534138	10.6801	10.4346	5.68151e-109
DMR_scaffold_21_2844682	scaffold_21	2844682	2847480	696	0.0503765	0.22767	10.4957	11.5172	1.65301e-233
DMR_scaffold_21_2853181	scaffold_21	2853181	2854979	476	0.162111	0.351738	12.2206	10.2731	1.77709e-113
DMR_scaffold_21_2859783	scaffold_21	2859783	2860746	243	0.449063	0.219167	9.00823	10.177	6.7118e-63
DMR_scaffold_21_2861081	scaffold_21	2861081	2862679	416	0.171979	0.357339	9.72837	8.74519	5.47854e-77
DMR_scaffold_21_2874191	scaffold_21	2874191	2878079	1115	0.193669	0.0932681	10.5955	10.991	2.22577e-111
DMR_scaffold_21_2878091	scaffold_21	2878091	2878877	163	0.0333333	0.135693	11.5951	10.3988	6.50047e-30
DMR_scaffold_21_2886581	scaffold_21	2886581	2888179	431	0.139008	0.0349734	11.884	13.5336	7.80949e-89
DMR_scaffold_21_2888181	scaffold_21	2888181	2890580	483	0.0645161	0.307423	12.6439	11.8261	1.57963e-271
DMR_scaffold_21_2892581	scaffold_21	2892581	2895580	800	0.175596	0.0468734	11.2688	11.8938	3.69211e-181
DMR_scaffold_21_2899486	scaffold_21	2899486	2902080	712	0.0711251	0.242116	10.2486	9.79775	1.78423e-182
DMR_scaffold_21_2905481	scaffold_21	2905481	2908380	751	0.199474	0.0855232	11.1478	11.3502	5.58067e-102
DMR_scaffold_21_2908381	scaffold_21	2908381	2910079	453	0.0523288	0.229912	11.8962	11.4834	2.66701e-162
DMR_scaffold_21_2911881	scaffold_21	2911881	2914765	730	0.190239	0.0866443	11.8452	14.3082	2.29379e-97
DMR_scaffold_21_2914799	scaffold_21	2914799	2916380	308	0.112094	0.408765	11.3831	8.14935	1.04874e-157
DMR_scaffold_21_2919581	scaffold_21	2919581	2921875	814	0.2006	0.0584054	10.6437	11.9263	4.60885e-191
DMR_scaffold_21_2922918	scaffold_21	2922918	2923876	165	0.0287382	0.135387	13.497	12.9818	2.06473e-40
DMR_scaffold_21_2924383	scaffold_21	2924383	2926172	441	0.0125464	0.132682	12.8322	14.1678	3.41535e-159
DMR_scaffold_21_2926181	scaffold_21	2926181	2927177	246	0.185913	0.060089	11.3699	16.439	1.58937e-58
DMR_scaffold_21_2927281	scaffold_21	2927281	2928279	211	0.179268	0.0736482	13.8531	15.2512	1.6727e-36
DMR_scaffold_21_2934387	scaffold_21	2934387	2936276	351	0.0232298	0.127465	10.1795	13.7236	2.96397e-75
DMR_scaffold_21_2936443	scaffold_21	2936443	2938474	443	0.148857	0.0077381	15.8014	11.377	7.21395e-203
DMR_scaffold_21_2938512	scaffold_21	2938512	2941479	676	0.0756392	0.320804	11.1672	9.13018	1.87282e-303
DMR_scaffold_21_2944390	scaffold_21	2944390	2946479	523	0.209574	0.0691157	10.4646	10.0975	1.00147e-101
DMR_scaffold_21_2953282	scaffold_21	2953282	2955680	449	0.018102	0.169012	12.1804	12.6637	3.44557e-186
DMR_scaffold_21_2958085	scaffold_21	2958085	2959170	189	0.108949	0.241885	12.2381	10.1058	2.00103e-30
DMR_scaffold_21_2959183	scaffold_21	2959183	2959277	22	0.133333	0.029304	14.3182	12.4091	4.62478e-06
DMR_scaffold_21_2959482	scaffold_21	2959482	2960942	248	0.0982809	0.332851	12.4315	8.35887	3.79678e-96
DMR_scaffold_21_2962984	scaffold_21	2962984	2964279	295	0.302096	0.12282	11.322	9.52203	1.15333e-66
DMR_scaffold_21_2968182	scaffold_21	2968182	2969380	331	0.181734	0.365873	9.82477	11.1722	9.75486e-67
DMR_scaffold_21_2969383	scaffold_21	2969383	2970370	131	0.214064	0.447531	14.7634	7.41985	8.34145e-38
DMR_scaffold_21_2970382	scaffold_21	2970382	2973580	608	0.355282	0.145298	11.2401	9.91612	1.38685e-168
DMR_scaffold_21_2974081	scaffold_21	2974081	2977177	437	0.176889	0.0761652	13.5057	12.0778	2.25283e-58
DMR_scaffold_21_2977682	scaffold_21	2977682	2980378	330	0.0958621	0.320778	13.1818	9.65455	6.64616e-133
DMR_scaffold_21_2994981	scaffold_21	2994981	2995278	87	0.210068	0.0911063	11.8736	10.5977	1.85682e-13
DMR_scaffold_21_2996172	scaffold_21	2996172	2997151	228	0.177935	0.0484526	11.807	14.0307	9.34471e-59
DMR_scaffold_21_3006931	scaffold_21	3006931	3008228	364	0.102515	0.220633	11.4698	11.717	7.07579e-50
DMR_scaffold_21_3008230	scaffold_21	3008230	3010928	711	0.156647	0.0506961	12.2827	10.7089	3.2046e-112
DMR_scaffold_21_3010930	scaffold_21	3010930	3011319	84	0.00205339	0.138393	11.5952	10.6667	5.06869e-39
DMR_scaffold_21_3013030	scaffold_21	3013030	3014700	342	0.0285839	0.13758	13.4006	11.4766	1.32466e-80
DMR_scaffold_21_3014739	scaffold_21	3014739	3015807	202	0.108544	0.245849	11.3564	9.24257	1.20373e-31
DMR_scaffold_21_3018665	scaffold_21	3018665	3020361	414	0.191937	0.054918	11.2633	8.84058	1.30862e-81
DMR_scaffold_21_3020665	scaffold_21	3020665	3023963	717	0.0609533	0.222602	11.4407	11.4282	1.10972e-203
DMR_scaffold_21_3023969	scaffold_21	3023969	3027064	934	0.208344	0.0348543	12.0353	11.4272	0
DMR_scaffold_21_3034566	scaffold_21	3034566	3037464	735	0.0318856	0.193927	10.3687	10.3061	7.76393e-240
DMR_scaffold_21_3043465	scaffold_21	3043465	3044464	259	0.0710627	0.172457	12.0618	12.3359	1.40427e-35
DMR_scaffold_21_3050467	scaffold_21	3050467	3052559	630	0.126365	0.264302	10.9032	10.5159	2.35767e-92
DMR_scaffold_21_3061666	scaffold_21	3061666	3062662	323	0.335968	0.167911	8.6161	12.8514	9.19017e-58
DMR_scaffold_21_3062665	scaffold_21	3062665	3065362	615	0.157323	0.0328587	12.878	10.3919	7.4497e-148
DMR_scaffold_21_3066372	scaffold_21	3066372	3069361	721	0.0513328	0.22445	11.9154	12.7295	5.22818e-260
DMR_scaffold_21_3075880	scaffold_21	3075880	3076959	287	0.332395	0.164012	12.3798	12.4704	9.94679e-62
DMR_scaffold_21_3086268	scaffold_21	3086268	3087564	293	0.326973	0.146611	13.058	12.9898	4.83177e-78
DMR_scaffold_21_3087566	scaffold_21	3087566	3087663	29	0.10596	0.258873	10.4138	16.5172	1.20226e-07
DMR_scaffold_21_3087668	scaffold_21	3087668	3087704	14	0.378641	0.176744	14.7143	15.3571	4.00228e-06
DMR_scaffold_21_3092865	scaffold_21	3092865	3095155	436	0.141732	0.299735	14.8555	10.3991	6.07109e-89
DMR_scaffold_21_3095168	scaffold_21	3095168	3097562	579	0.209895	0.0217638	10.6477	10.6339	2.52701e-265
DMR_scaffold_21_3103970	scaffold_21	3103970	3107764	761	0.0556127	0.160284	12.7832	11.6662	6.38431e-122
DMR_scaffold_21_3112367	scaffold_21	3112367	3113561	292	0.0861751	0.186704	14.863	12.363	1.0188e-39
DMR_scaffold_21_3143965	scaffold_21	3143965	3146861	704	0.202389	0.0229334	9.98722	10.9631	4.82568e-297
DMR_scaffold_21_3155562	scaffold_21	3155562	3158461	731	0.0519148	0.210245	10.145	10.762	7.17066e-195
DMR_scaffold_21_3158463	scaffold_21	3158463	3160360	511	0.234107	0.0632934	11.0509	10.7906	4.59823e-149
DMR_scaffold_21_3162062	scaffold_21	3162062	3164760	517	0.0642458	0.203439	10.3868	12.5977	6.82902e-112
DMR_scaffold_21_3164764	scaffold_21	3164764	3166852	460	0.238028	0.0712014	12.2565	12.3043	7.21865e-139
DMR_scaffold_21_3166862	scaffold_21	3166862	3168961	503	0.0502761	0.18877	13.6819	10.3738	2.16443e-129
DMR_scaffold_21_3169163	scaffold_21	3169163	3170658	464	0.183997	0.390248	13.0366	11.625	1.86867e-133
DMR_scaffold_21_3170662	scaffold_21	3170662	3173161	762	0.239279	0.0109083	11.9344	12.5118	0
DMR_scaffold_21_3174664	scaffold_21	3174664	3175635	266	0.038935	0.142816	13.1316	12.9774	5.46418e-54
DMR_scaffold_21_3175663	scaffold_21	3175663	3175853	57	0.00265604	0.10929	13.2105	16.0526	1.10705e-24
DMR_scaffold_21_3175864	scaffold_21	3175864	3177359	398	0.0345784	0.174209	11.7714	13.6583	1.99632e-123
DMR_scaffold_21_3183862	scaffold_21	3183862	3184859	126	0.108756	0.00753296	14.2302	12.6429	2.16153e-41
DMR_scaffold_21_3185162	scaffold_21	3185162	3186754	310	0.14539	0.0063249	13.6452	9.69032	3.55378e-123
DMR_scaffold_21_3194871	scaffold_21	3194871	3197656	755	0.0480126	0.235813	10.8967	12.9073	1.67656e-299
DMR_scaffold_21_3197668	scaffold_21	3197668	3199861	422	0.252306	0.025894	11.045	11.5308	7.46002e-255
DMR_scaffold_21_3201562	scaffold_21	3201562	3204158	647	0.0296858	0.223881	11.6105	10.5626	7.92617e-301
DMR_scaffold_21_3209463	scaffold_21	3209463	3212161	720	0.214492	0.0807485	12.5167	11.0597	1.39777e-135
DMR_scaffold_21_3212169	scaffold_21	3212169	3213151	203	0.0018859	0.102397	10.4483	11.3054	4.96394e-63
DMR_scaffold_21_3223162	scaffold_21	3223162	3225861	537	0.00310398	0.167806	10.7989	12.2626	2.00403e-290
DMR_scaffold_21_3225873	scaffold_21	3225873	3228652	606	0.179452	0.0482209	13.3152	12.0116	1.49136e-150
DMR_scaffold_21_3232167	scaffold_21	3232167	3234260	416	0.00410934	0.137	13.4543	12.1947	2.91645e-199
DMR_scaffold_21_3236264	scaffold_21	3236264	3237860	358	0.1071	0.00630841	16.1704	11.9553	1.05564e-117
DMR_scaffold_21_3254078	scaffold_21	3254078	3256761	623	0.00426762	0.125394	11.6597	11.2006	1.8601e-235
DMR_scaffold_21_3266224	scaffold_21	3266224	3267621	306	0.109705	0.283975	10.8431	9.93137	2.84491e-70
DMR_scaffold_21_3269225	scaffold_21	3269225	3270222	218	0.186636	0.0817972	11.945	11.945	4.8763e-29
DMR_scaffold_21_3270635	scaffold_21	3270635	3272510	337	0.191473	0.00545852	11.9021	10.8724	4.7719e-200
DMR_scaffold_21_3273425	scaffold_21	3273425	3275320	359	0.00299327	0.129084	11.1671	12.1058	6.20691e-147
DMR_scaffold_21_3275827	scaffold_21	3275827	3277921	404	0.164005	0.00426774	12.7079	11.0198	3.89923e-211
DMR_scaffold_21_3308425	scaffold_21	3308425	3313119	1034	0.0939649	0.194759	11.3936	12.4739	1.61891e-113
DMR_scaffold_21_3313135	scaffold_21	3313135	3314121	145	0.134006	0.00498753	14.3586	8.29655	1.37033e-49
DMR_scaffold_21_3325425	scaffold_21	3325425	3326406	225	0.0109539	0.112715	9.73778	9.54222	4.22045e-50
DMR_scaffold_21_3327824	scaffold_21	3327824	3329022	187	0.143308	0.00404858	11.8663	10.5668	1.78111e-80
DMR_scaffold_21_3329024	scaffold_21	3329024	3331313	400	0.0197858	0.217861	10.74	12.7375	5.15554e-215
DMR_scaffold_21_3331325	scaffold_21	3331325	3333722	535	0.230815	0.00671028	12.4467	11.1421	0
DMR_scaffold_21_3368537	scaffold_21	3368537	3370223	434	0.0266383	0.131446	8.64977	8.2212	3.44079e-67
DMR_scaffold_21_3370228	scaffold_21	3370228	3371639	365	0.1804	0.0563201	10.5397	12.9397	4.80693e-74
DMR_scaffold_21_3381124	scaffold_21	3381124	3382113	203	0.00167084	0.118673	11.7931	11.5813	2.60502e-82
DMR_scaffold_21_3382135	scaffold_21	3382135	3383318	251	0.00156006	0.130003	12.7689	14.0359	3.71484e-126
DMR_scaffold_21_3383329	scaffold_21	3383329	3386322	571	0.129557	0.00671533	13.3555	11.9965	8.11915e-223
DMR_scaffold_21_3391124	scaffold_21	3391124	3392718	288	0.0040367	0.107249	9.46181	14.0833	1.69194e-84
DMR_scaffold_21_3393225	scaffold_21	3393225	3395222	378	0.129868	0.00620767	13.5873	14.0635	7.45046e-169
DMR_scaffold_21_3423526	scaffold_21	3423526	3425080	367	0.00304035	0.105771	9.85831	11.5668	1.16783e-107
DMR_scaffold_21_3425740	scaffold_21	3425740	3427709	570	0.141265	0.0306445	11.4877	16.6596	4.81402e-149
DMR_scaffold_21_3437727	scaffold_21	3437727	3440121	522	0.0228417	0.176869	14.8448	13.3008	7.045e-241
DMR_scaffold_21_3440735	scaffold_21	3440735	3443423	729	0.174687	0.0496175	13.797	12.9108	9.18241e-176
DMR_scaffold_21_3485628	scaffold_21	3485628	3488723	723	0.0632927	0.254998	11.0138	11.0705	1.65152e-254
DMR_scaffold_21_3490225	scaffold_21	3490225	3493023	717	0.282532	0.0413343	11.8326	9.61646	0
DMR_scaffold_21_3505003	scaffold_21	3505003	3507507	384	0.00483092	0.267135	11.8594	11.1328	0
DMR_scaffold_21_3512748	scaffold_21	3512748	3514123	111	0.2331	0.0960821	11.5946	9.65766	3.56401e-19
DMR_scaffold_21_3514125	scaffold_21	3514125	3515780	351	0.112038	0.239279	12.6382	12.9544	1.82628e-57
DMR_scaffold_21_3516110	scaffold_21	3516110	3518119	412	0.224117	0.0115415	11.8155	12.4078	6.97669e-286
DMR_scaffold_21_3522649	scaffold_21	3522649	3525923	557	0.0316748	0.179171	14.3968	12.9461	2.4972e-212
DMR_scaffold_21_3526127	scaffold_21	3526127	3527322	342	0.242184	0.115654	11.7836	12.5146	5.12987e-52
DMR_scaffold_21_3527327	scaffold_21	3527327	3527415	30	0.142405	0.329923	10.5333	13.0333	5.37424e-09
DMR_scaffold_21_3528952	scaffold_21	3528952	3529921	246	0.150591	0.0398818	13.065	16.5122	8.97786e-62
DMR_scaffold_21_3542726	scaffold_21	3542726	3544620	402	0.00348797	0.118449	14.2637	12.7687	3.93479e-175
DMR_scaffold_21_3545424	scaffold_21	3545424	3546511	303	0.11552	0.00805659	12.2277	16.7954	1.34568e-117
DMR_scaffold_21_3556235	scaffold_21	3556235	3560308	755	0.0650414	0.167103	13.5828	11.6278	9.91156e-111
DMR_scaffold_21_3560334	scaffold_21	3560334	3561416	208	0.197345	0.0357004	10.8654	12.3894	4.3078e-75
DMR_scaffold_21_3561636	scaffold_21	3561636	3564839	423	0.0243902	0.453192	12.5035	65.253	0
DMR_scaffold_2100_2238	scaffold_2100	2238	2471	58	0.476619	0.226506	89.9655	14.3103	1.04188e-43
DMR_scaffold_2101_7022	scaffold_2101	7022	7363	83	0.196053	0.463244	18.9277	10.3253	1.51462e-42
DMR_scaffold_2106_207	scaffold_2106	207	593	114	0.31682	0.0132256	15.2281	11.9386	4.12697e-130
DMR_scaffold_211_5845	scaffold_211	5845	5956	17	0.124138	0	8.52941	10.1765	3.94403e-07
DMR_scaffold_211_36551	scaffold_211	36551	39223	192	0.0724711	0.245838	10.349	9.38542	1.47589e-50
DMR_scaffold_211_39330	scaffold_211	39330	40326	242	0.281002	0.138578	10.3967	11.4504	1.21523e-37
DMR_scaffold_211_40532	scaffold_211	40532	42018	252	0.216386	0.0971098	10.123	10.2976	1.61912e-32
DMR_scaffold_211_42227	scaffold_211	42227	43387	295	0.161131	0.368125	13.0644	10.2305	1.81647e-85
DMR_scaffold_2118_106	scaffold_2118	106	262	25	0.45679	0.143443	6.48	9.76	5.39153e-12
DMR_scaffold_2128_43	scaffold_2128	43	939	125	0.00412088	0.287482	11.648	10.992	4.37392e-128
DMR_scaffold_2133_2802	scaffold_2133	2802	2995	20	0.597015	0.157895	13.4	8.55	1.29374e-20
DMR_scaffold_2138_461	scaffold_2138	461	1652	211	0.434283	0.179063	79.545	8.6019	1.28995e-107
DMR_scaffold_2139_81	scaffold_2139	81	1277	240	0.138004	0.011865	11.8958	11.2375	1.97894e-81
DMR_scaffold_2140_213	scaffold_2140	213	1331	152	0.000888099	0.405825	7.40789	10.1645	7.46529e-177
DMR_scaffold_2141_63	scaffold_2141	63	478	137	0.409577	0.178071	12.9562	8.85401	1.57739e-42
DMR_scaffold_2144_81	scaffold_2144	81	1004	21	0.06875	0.447761	7.61905	6.38095	1.32015e-14
DMR_scaffold_2157_94	scaffold_2157	94	1051	209	0.00589459	0.392476	13.799	99.9665	0
DMR_scaffold_216_9351	scaffold_216	9351	10347	289	0.281543	0.126121	9.59862	13.1142	1.58296e-55
DMR_scaffold_216_16068	scaffold_216	16068	17049	198	0.199299	0.0897704	11.5303	9.67677	5.88389e-24
DMR_scaffold_2169_82	scaffold_2169	82	1026	255	0.0204561	0.4531	11.6941	19.7333	0
DMR_scaffold_2172_97	scaffold_2172	97	1157	167	0.0029985	0.369246	11.982	79.479	0
DMR_scaffold_2177_3471	scaffold_2177	3471	3796	146	0.450829	0.0483539	37.1918	13.3151	5.11285e-278
DMR_scaffold_2180_46	scaffold_2180	46	1036	85	0.0526316	0.372378	13.8588	6.72941	6.92096e-63
DMR_scaffold_2182_1039	scaffold_2182	1039	1252	67	0.4	0.0096463	12.3881	13.9254	5.95868e-113
DMR_scaffold_2184_387	scaffold_2184	387	990	119	0.00390244	0.497559	17.2269	137.681	0
DMR_scaffold_2185_87	scaffold_2185	87	1206	277	0.001068	0.469425	10.1408	455.83	0
DMR_scaffold_2195_188	scaffold_2195	188	925	20	0.0979021	0.262774	7.15	6.85	0.000319747
DMR_scaffold_22_1486	scaffold_22	1486	3106	63	0.003003	0.108696	10.5714	10.9524	1.05216e-20
DMR_scaffold_22_5219	scaffold_22	5219	6417	271	0.080681	0.198529	9.97048	8.53137	3.39839e-34
DMR_scaffold_22_6418	scaffold_22	6418	6517	22	0.241379	0.113772	10.5455	7.59091	0.00116768
DMR_scaffold_22_11719	scaffold_22	11719	12811	270	0.0680039	0.178187	15.1407	9.64444	3.12019e-43
DMR_scaffold_22_15829	scaffold_22	15829	16915	222	0.204345	0.0952733	14.3063	12.1982	8.70325e-32
DMR_scaffold_22_18019	scaffold_22	18019	19190	254	0.0935224	0.211297	10.2717	7.52756	1.4741e-28
DMR_scaffold_22_30415	scaffold_22	30415	33556	244	0.079602	0.189751	9.06148	11.0369	1.40576e-29
DMR_scaffold_22_47440	scaffold_22	47440	48314	69	0.243243	0.116279	8.57971	9.97101	2.74122e-09
DMR_scaffold_22_48600	scaffold_22	48600	48891	39	0.209125	0.0990338	6.74359	10.6154	0.000104473
DMR_scaffold_22_50899	scaffold_22	50899	51891	34	0.110526	0.238806	11.1765	5.91176	9.59171e-05
DMR_scaffold_22_59544	scaffold_22	59544	60741	148	0.0857143	0.215401	12.5338	12.9865	1.99132e-29
DMR_scaffold_22_65115	scaffold_22	65115	65836	155	0.171365	0.0704559	8.69677	10.8968	5.86395e-18
DMR_scaffold_22_67675	scaffold_22	67675	68638	198	0.182575	0.0749354	10.3182	7.81818	1.34956e-21
DMR_scaffold_22_68943	scaffold_22	68943	70938	396	0.0990944	0.229666	9.7601	8.63131	2.71587e-52
DMR_scaffold_22_75133	scaffold_22	75133	76719	281	0.19594	0.426852	11.5694	7.68683	2.18417e-74
DMR_scaffold_22_93076	scaffold_22	93076	94160	401	0.450015	0.216999	8.45636	9.12469	4.04513e-97
DMR_scaffold_22_94564	scaffold_22	94564	95860	327	0.19035	0.385762	10.3945	8.20489	6.13268e-64
DMR_scaffold_22_100298	scaffold_22	100298	101139	123	0.442623	0.221223	7.93496	9.04065	3.49122e-27
DMR_scaffold_22_104981	scaffold_22	104981	105945	254	0.344689	0.168299	11.7874	8.84252	1.45266e-47
DMR_scaffold_22_105747	scaffold_22	105747	107138	248	0.388635	0.177011	9.72177	10.9798	1.10514e-64
DMR_scaffold_22_107547	scaffold_22	107547	108539	165	0.235519	0.11621	11.0909	8.18788	3.16972e-18
DMR_scaffold_22_108656	scaffold_22	108656	108817	22	0.22695	0.084507	12.8182	9.68182	1.68567e-05
DMR_scaffold_22_108849	scaffold_22	108849	110245	264	0.185474	0.0737463	12.6212	10.2727	2.53452e-38
DMR_scaffold_22_110247	scaffold_22	110247	110344	17	0.0159574	0.202381	11.0588	9.88235	2.23843e-09
DMR_scaffold_22_110648	scaffold_22	110648	112752	368	0.0954386	0.241264	11.6168	9.72011	1.0975e-68
DMR_scaffold_22_113254	scaffold_22	113254	114641	392	0.194771	0.0843281	10.6352	13.25	7.27425e-55
DMR_scaffold_22_114655	scaffold_22	114655	114744	13	0.05	0.369681	6.15385	28.9231	6.61715e-10
DMR_scaffold_22_114762	scaffold_22	114762	114846	20	0.184615	0.0543478	9.75	18.4	2.33004e-06
DMR_scaffold_22_115049	scaffold_22	115049	116642	394	0.104896	0.242243	15.6548	15.7056	3.19085e-92
DMR_scaffold_22_116652	scaffold_22	116652	118774	432	0.225113	0.0651233	17.3472	13.8981	4.53515e-156
DMR_scaffold_22_120549	scaffold_22	120549	121436	155	0.00787092	0.115385	16.3935	10.9032	1.14139e-57
DMR_scaffold_22_122752	scaffold_22	122752	123707	94	0.0394089	0.144019	10.7979	9.15957	1.05374e-15
DMR_scaffold_22_123848	scaffold_22	123848	125342	171	0.086169	0.246002	10.655	9.50877	1.03483e-37
DMR_scaffold_22_125851	scaffold_22	125851	127045	156	0.16199	0.34375	12.109	8.61538	1.29624e-32
DMR_scaffold_22_127449	scaffold_22	127449	127744	27	0.193548	0.626943	10.3333	7.14815	7.15928e-22
DMR_scaffold_22_127848	scaffold_22	127848	128557	128	0.351699	0.174464	8.50781	8.01562	1.76636e-20
DMR_scaffold_22_137648	scaffold_22	137648	138642	42	0.132203	0.419118	7.02381	6.47619	1.16718e-14
DMR_scaffold_22_142047	scaffold_22	142047	142315	60	0.170956	0.396378	9.06667	8.28333	5.00104e-16
DMR_scaffold_22_148675	scaffold_22	148675	149860	216	0.350469	0.164851	10.3565	9.77315	4.96752e-45
DMR_scaffold_22_149869	scaffold_22	149869	151358	138	0.196324	0.440433	9.85507	8.02899	3.78571e-39
DMR_scaffold_22_151622	scaffold_22	151622	152558	141	0.470186	0.232677	7.25532	9.7234	6.21866e-34
DMR_scaffold_22_152666	scaffold_22	152666	153965	192	0.197309	0.398077	11.6146	8.125	2.77034e-41
DMR_scaffold_22_154155	scaffold_22	154155	154264	20	0.18125	0.50495	8	5.05	5.12534e-08
DMR_scaffold_22_155266	scaffold_22	155266	157665	540	0.323455	0.149423	10.9981	10.113	3.57615e-107
DMR_scaffold_22_160066	scaffold_22	160066	160478	81	0.0583446	0.178352	9.09877	10.037	1.6007e-13
DMR_scaffold_22_170215	scaffold_22	170215	171704	177	0.00312012	0.113208	10.8644	10.7797	2.56657e-59
DMR_scaffold_22_171813	scaffold_22	171813	171999	48	0.00324149	0.118699	12.8542	12.8125	8.01056e-21
DMR_scaffold_22_172012	scaffold_22	172012	172210	69	0.00433839	0.113797	13.3623	14.3913	1.32489e-28
DMR_scaffold_22_173516	scaffold_22	173516	175610	331	0.097733	0.216409	11.994	10.568	4.61866e-46
DMR_scaffold_22_183911	scaffold_22	183911	184910	246	0.120534	0.264251	12.1748	9.19919	2.22208e-40
DMR_scaffold_22_185514	scaffold_22	185514	185803	28	0.0269608	0.377926	14.5714	10.6786	4.85534e-36
DMR_scaffold_22_185812	scaffold_22	185812	186910	333	0.237078	0.114234	9.7027	11.5405	1.32e-42
DMR_scaffold_22_186911	scaffold_22	186911	187386	72	0.375348	0.170513	14.9861	10.8333	1.47664e-22
DMR_scaffold_22_190115	scaffold_22	190115	191310	306	0.182695	0.0636614	12.1993	9.49673	3.28705e-49
DMR_scaffold_22_191713	scaffold_22	191713	192891	280	0.07431	0.180984	11.775	8.56429	3.80007e-34
DMR_scaffold_22_193012	scaffold_22	193012	193297	103	0.037037	0.164863	13.6311	11.6602	3.29952e-29
DMR_scaffold_22_193411	scaffold_22	193411	193509	11	0.0765306	0.244186	17.8182	7.81818	0.000325739
DMR_scaffold_22_197811	scaffold_22	197811	199002	109	0.100106	0.232	17.3211	11.4679	3.55217e-23
DMR_scaffold_22_200311	scaffold_22	200311	202961	376	0.0832843	0.209057	13.5718	12.8617	1.74131e-72
DMR_scaffold_22_203163	scaffold_22	203163	204007	135	0.173435	0.0078637	15.5037	11.3037	5.68047e-75
DMR_scaffold_22_206457	scaffold_22	206457	208042	320	0.00317369	0.103729	10.8313	12.6531	3.54249e-100
DMR_scaffold_22_209947	scaffold_22	209947	211609	333	0.0814068	0.196429	12.2102	8.74474	1.30308e-44
DMR_scaffold_22_214347	scaffold_22	214347	215644	256	0.200528	0.0959056	13.3047	10.5898	2.00369e-30
DMR_scaffold_22_217549	scaffold_22	217549	218539	321	0.174867	0.0605692	9.37072	12.8069	2.45522e-52
DMR_scaffold_22_220448	scaffold_22	220448	221437	176	0.10781	0.00673854	14.9148	12.6477	5.1514e-59
DMR_scaffold_22_223747	scaffold_22	223747	227146	813	0.043352	0.183302	11.4342	9.79705	1.01515e-198
DMR_scaffold_22_228348	scaffold_22	228348	230541	182	0.159024	0.395973	11.2637	9.00549	3.40128e-59
DMR_scaffold_22_230552	scaffold_22	230552	230845	119	0.437022	0.203323	12.0756	10.6218	6.64441e-39
DMR_scaffold_22_230847	scaffold_22	230847	231833	65	0.193676	0.407207	7.78462	8.53846	3.1197e-14
DMR_scaffold_22_236848	scaffold_22	236848	237842	170	0.344114	0.164239	9.09412	14.5412	1.94569e-38
DMR_scaffold_22_238599	scaffold_22	238599	240140	141	0.150396	0.319395	13.4397	7.97163	4.39655e-27
DMR_scaffold_22_240150	scaffold_22	240150	241735	501	0.324503	0.14997	11.4531	13.1896	3.35189e-117
DMR_scaffold_22_242347	scaffold_22	242347	243434	142	0.120219	0.268156	11.5986	10.0845	1.02147e-25
DMR_scaffold_22_244559	scaffold_22	244559	246368	146	0.209818	0.438723	8.65068	6.65068	4.70557e-31
DMR_scaffold_22_246697	scaffold_22	246697	247345	100	0.457701	0.165173	9.22	7.81	2.83664e-39
DMR_scaffold_22_247447	scaffold_22	247447	249146	96	0.136872	0.298507	7.45833	6.97917	2.33641e-13
DMR_scaffold_22_250459	scaffold_22	250459	250582	14	0.207547	0.471429	7.57143	5	0.000422887
DMR_scaffold_22_261452	scaffold_22	261452	262546	178	0.432277	0.20763	7.79775	8.98315	4.59024e-40
DMR_scaffold_22_262648	scaffold_22	262648	264442	97	0.207692	0.468843	9.38144	6.94845	5.24545e-28
DMR_scaffold_22_264447	scaffold_22	264447	265618	57	0.497238	0.231278	6.35088	7.96491	2.78929e-15
DMR_scaffold_22_269412	scaffold_22	269412	272140	528	0.234998	0.0707522	11.2992	10.6004	4.49048e-138
DMR_scaffold_22_273749	scaffold_22	273749	275744	526	0.00346239	0.121054	12.0798	12.0456	3.46566e-206
DMR_scaffold_22_289447	scaffold_22	289447	291342	268	0.113184	0.00613288	14.8022	10.9515	1.64995e-87
DMR_scaffold_22_291953	scaffold_22	291953	294946	668	0.0232325	0.18424	11.9207	12.0254	9.70136e-274
DMR_scaffold_22_296949	scaffold_22	296949	298146	292	0.131965	0.264428	9.34247	9.7911	9.75992e-36
DMR_scaffold_22_316547	scaffold_22	316547	317546	300	0.233089	0.110724	12.27	12.4333	4.78725e-45
DMR_scaffold_22_317647	scaffold_22	317647	318846	310	0.131765	0.28626	12.3387	9.29677	4.19827e-55
DMR_scaffold_22_319047	scaffold_22	319047	319146	31	0.150655	0.335548	14.7742	9.70968	4.91504e-09
DMR_scaffold_22_319148	scaffold_22	319148	319346	68	0.121086	0.274157	14.0882	6.54412	5.49456e-12
DMR_scaffold_22_322847	scaffold_22	322847	324143	446	0.196254	0.0804343	10.2937	11.1502	3.5455e-62
DMR_scaffold_22_324153	scaffold_22	324153	324246	28	0.07	0.447154	14.2857	13.1786	1.7163e-35
DMR_scaffold_22_325648	scaffold_22	325648	326836	232	0.129725	0.0196271	10.0345	8.78448	6.85346e-47
DMR_scaffold_22_327347	scaffold_22	327347	330145	819	0.070539	0.294362	11.0781	9.68132	0
DMR_scaffold_22_332847	scaffold_22	332847	334246	312	0.312691	0.151373	11.5417	9.57051	4.23863e-54
DMR_scaffold_22_339847	scaffold_22	339847	342842	802	0.213149	0.0465219	11.3603	11.3105	3.28268e-262
DMR_scaffold_22_343548	scaffold_22	343548	345790	610	0.0424096	0.188791	12.8721	10.4721	2.0323e-177
DMR_scaffold_22_347247	scaffold_22	347247	348332	160	0.126115	0.258915	10.5062	8.0625	3.32625e-20
DMR_scaffold_22_348348	scaffold_22	348348	349145	193	0.259013	0.117912	9.34197	11.513	1.02552e-30
DMR_scaffold_22_351648	scaffold_22	351648	352646	303	0.145078	0.302644	10.8284	10.8614	1.0791e-53
DMR_scaffold_22_354651	scaffold_22	354651	356342	437	0.162276	0.333333	11.9863	10.0778	1.89976e-85
DMR_scaffold_22_362252	scaffold_22	362252	363541	286	0.229239	0.114081	12.1259	10.7273	4.6418e-35
DMR_scaffold_22_363753	scaffold_22	363753	364046	35	0.278075	0.101045	16.0286	8.2	8.54042e-10
DMR_scaffold_22_364064	scaffold_22	364064	364988	180	0.0841613	0.184412	9.50556	10.9056	4.8195e-19
DMR_scaffold_22_365251	scaffold_22	365251	366639	346	0.14653	0.313976	11.578	8.80925	2.89342e-63
DMR_scaffold_22_378048	scaffold_22	378048	379146	151	0.0980141	0.226852	10.3377	11.4437	8.03549e-24
DMR_scaffold_22_381349	scaffold_22	381349	382546	250	0.158895	0.320052	13.896	9.236	3.0145e-46
DMR_scaffold_22_382752	scaffold_22	382752	382885	18	0.137363	0.38835	10.1111	5.72222	3.35076e-06
DMR_scaffold_22_385152	scaffold_22	385152	387233	527	0.261151	0.121069	10.5503	9.65465	2.6162e-76
DMR_scaffold_22_387259	scaffold_22	387259	389144	327	0.119076	0.284285	10.3242	7.33639	8.61208e-56
DMR_scaffold_22_394347	scaffold_22	394347	395539	247	0.261075	0.127846	11.9717	9.24696	1.01464e-33
DMR_scaffold_22_396750	scaffold_22	396750	396846	20	0.141975	0.0242718	8.1	10.3	3.3444e-05
DMR_scaffold_22_399379	scaffold_22	399379	400343	108	0.132562	0.292008	10.4074	9.03704	2.21005e-19
DMR_scaffold_22_413448	scaffold_22	413448	413962	42	0.137705	0.364458	7.2619	7.90476	3.59396e-11
DMR_scaffold_22_427505	scaffold_22	427505	428893	385	0.243137	0.120455	10.5974	9.35844	2.03958e-44
DMR_scaffold_22_429004	scaffold_22	429004	430603	311	0.106445	0.218316	8.88103	11.7974	1.84245e-33
DMR_scaffold_22_430605	scaffold_22	430605	430795	51	0.0627615	0.192405	9.37255	15.4902	3.22983e-11
DMR_scaffold_22_436108	scaffold_22	436108	438070	543	0.0829787	0.195056	13.849	10.9521	1.32575e-80
DMR_scaffold_22_439614	scaffold_22	439614	440600	255	0.211706	0.101798	13.4667	12.8667	1.26918e-35
DMR_scaffold_22_440605	scaffold_22	440605	440702	25	0.0321101	0.153846	8.72	10.92	3.39803e-06
DMR_scaffold_22_441805	scaffold_22	441805	444498	400	0.0981192	0.24282	14.09	10.7075	1.03203e-83
DMR_scaffold_22_460324	scaffold_22	460324	461309	15	0.114286	0.448598	7	7.13333	5.20457e-08
DMR_scaffold_22_465386	scaffold_22	465386	465720	54	0.370892	0.176871	11.8333	13.6111	6.71013e-16
DMR_scaffold_22_466030	scaffold_22	466030	466118	10	0.0597015	0.209677	6.7	6.2	0.0175263
DMR_scaffold_22_468505	scaffold_22	468505	469487	42	0.313665	0.151261	7.66667	11.3333	7.30358e-08
DMR_scaffold_22_473883	scaffold_22	473883	475480	63	0.155585	0.425072	11.9365	11.0159	3.26233e-30
DMR_scaffold_22_485983	scaffold_22	485983	487180	361	0.275684	0.135452	12.349	11.5956	3.38834e-59
DMR_scaffold_22_487283	scaffold_22	487283	488322	311	0.167717	0.0644041	12.2508	12.0322	8.73071e-46
DMR_scaffold_22_488494	scaffold_22	488494	488968	140	0.129596	0.379584	7.77143	11.6857	4.43034e-49
DMR_scaffold_22_490083	scaffold_22	490083	492061	393	0.158395	0.0171378	13.3817	11.4326	4.60041e-148
DMR_scaffold_22_493088	scaffold_22	493088	496478	1042	0.0551315	0.167025	11.3148	12.0662	7.92973e-176
DMR_scaffold_22_496487	scaffold_22	496487	497581	267	0.306601	0.11183	11.3483	12.1573	9.89376e-83
DMR_scaffold_22_497583	scaffold_22	497583	499279	355	0.00382318	0.158921	11.7887	11.6986	3.2249e-185
DMR_scaffold_22_505697	scaffold_22	505697	507480	446	0.205829	0.0980711	9.92377	11.0426	1.3878e-48
DMR_scaffold_22_510284	scaffold_22	510284	512582	504	0.0916399	0.213161	9.87302	9.9504	1.95964e-65
DMR_scaffold_22_512684	scaffold_22	512684	514569	417	0.185922	0.411992	10.7314	8.07914	7.65183e-107
DMR_scaffold_22_514997	scaffold_22	514997	515982	229	0.384203	0.184105	8.95633	8.68122	1.14404e-45
DMR_scaffold_22_516094	scaffold_22	516094	516456	60	0.268987	0.0941884	10.5333	8.31667	3.83206e-14
DMR_scaffold_22_518970	scaffold_22	518970	520482	351	0.177158	0.0717253	11.4501	10.2877	7.75684e-45
DMR_scaffold_22_520783	scaffold_22	520783	521782	224	0.0590886	0.159806	8.91518	9.21875	2.79305e-25
DMR_scaffold_22_521783	scaffold_22	521783	521980	73	0.0730028	0.193627	9.94521	11.1781	2.60253e-12
DMR_scaffold_22_522185	scaffold_22	522185	522882	197	0.0835022	0.188388	12.5228	12.5025	2.20229e-27
DMR_scaffold_22_530983	scaffold_22	530983	533882	868	0.156106	0.0291102	11.7638	13.2581	4.31717e-251
DMR_scaffold_22_538085	scaffold_22	538085	539378	224	0.00476758	0.106285	11.2366	12.6429	1.02936e-69
DMR_scaffold_22_539385	scaffold_22	539385	541182	299	0.0132776	0.211255	13.602	11.3512	3.62495e-194
DMR_scaffold_22_541383	scaffold_22	541383	542376	161	0.0998327	0.249604	11.1366	11.7702	1.42613e-33
DMR_scaffold_22_550385	scaffold_22	550385	551378	311	0.273207	0.131846	10.3569	12.6817	8.63786e-51
DMR_scaffold_22_556983	scaffold_22	556983	558178	264	0.190984	0.0844652	11.0076	8.92424	4.51846e-29
DMR_scaffold_22_558196	scaffold_22	558196	558282	10	0.0545455	0.453333	16.5	7.5	8.00089e-13
DMR_scaffold_22_558285	scaffold_22	558285	560478	525	0.111784	0.257706	11.0076	9.08381	6.76789e-85
DMR_scaffold_22_562983	scaffold_22	562983	564081	204	0.283762	0.132227	9.32843	10.3431	9.54789e-33
DMR_scaffold_22_564385	scaffold_22	564385	565382	161	0.164053	0.330702	14.6522	7.86957	1.42059e-29
DMR_scaffold_22_565684	scaffold_22	565684	565868	20	0.2	0.534884	7.75	6.45	5.86611e-09
DMR_scaffold_22_571567	scaffold_22	571567	572279	35	0.466216	0.139738	8.45714	6.54286	4.58996e-16
DMR_scaffold_22_573158	scaffold_22	573158	573782	114	0.212302	0.430245	8.84211	8.23684	4.03593e-25
DMR_scaffold_22_580083	scaffold_22	580083	581082	365	0.379793	0.184132	9.78904	10.9808	4.9881e-81
DMR_scaffold_22_581495	scaffold_22	581495	582578	247	0.148942	0.306004	14.3522	9.03644	3.41179e-45
DMR_scaffold_22_582584	scaffold_22	582584	582682	30	0.0511945	0.152174	9.76667	13.8	1.55115e-05
DMR_scaffold_22_586687	scaffold_22	586687	588440	231	0.193469	0.431791	12.329	7.2987	4.05338e-65
DMR_scaffold_22_595796	scaffold_22	595796	595913	10	0.305085	0.122807	5.9	5.7	0.0233413
DMR_scaffold_22_604921	scaffold_22	604921	604981	11	0.246377	0.104895	6.27273	13	0.012815
DMR_scaffold_22_605091	scaffold_22	605091	606086	41	0.133094	0.317518	6.78049	13.3659	4.03806e-09
DMR_scaffold_22_623577	scaffold_22	623577	624408	21	0.375	0.176923	7.2381	6.19048	0.000315226
DMR_scaffold_22_627208	scaffold_22	627208	627359	21	0.291457	0.128866	9.47619	9.2381	0.000110327
DMR_scaffold_22_635461	scaffold_22	635461	635658	32	0.11194	0.223881	8.375	8.375	0.000740446
DMR_scaffold_22_637879	scaffold_22	637879	638334	88	0.178317	0.368421	7.96591	6.90909	8.46844e-15
DMR_scaffold_22_655761	scaffold_22	655761	657141	362	0.337474	0.166188	10.674	9.62431	1.15942e-64
DMR_scaffold_22_659561	scaffold_22	659561	661859	616	0.123499	0.301947	10.0032	9.08604	6.33624e-127
DMR_scaffold_22_663561	scaffold_22	663561	664557	128	0.378656	0.184853	9.88281	9.59375	3.60987e-27
DMR_scaffold_22_668360	scaffold_22	668360	670151	323	0.180017	0.365966	10.9381	7.36842	2.29646e-57
DMR_scaffold_22_680061	scaffold_22	680061	681359	448	0.323881	0.159892	8.58036	10.7076	1.28164e-71
DMR_scaffold_22_681561	scaffold_22	681561	683158	325	0.177755	0.366867	8.88	6.66769	1.11063e-51
DMR_scaffold_22_683162	scaffold_22	683162	684157	302	0.403666	0.197336	7.76821	12.1821	5.26189e-67
DMR_scaffold_22_684465	scaffold_22	684465	685959	384	0.206853	0.422006	10.4115	9.63281	3.48967e-93
DMR_scaffold_22_694874	scaffold_22	694874	695956	135	0.0917847	0.216253	13.0741	10.7556	4.34169e-23
DMR_scaffold_22_703668	scaffold_22	703668	704958	100	0.0572687	0.172872	13.62	7.52	1.08422e-16
DMR_scaffold_22_705485	scaffold_22	705485	706555	32	0.272727	0.126506	10.3125	10.375	2.57012e-06
DMR_scaffold_22_706561	scaffold_22	706561	708157	322	0.135709	0.299685	11.854	7.87578	2.84261e-56
DMR_scaffold_22_719762	scaffold_22	719762	721055	48	0.202492	0.455556	6.6875	5.625	6.35492e-11
DMR_scaffold_22_721084	scaffold_22	721084	721976	138	0.313519	0.155049	7.55797	11.1232	3.61735e-21
DMR_scaffold_22_745661	scaffold_22	745661	745733	16	0.146067	0.316832	11.125	6.3125	0.00114913
DMR_scaffold_22_752504	scaffold_22	752504	752727	38	0.485366	0.233607	10.7895	12.8421	3.67611e-15
DMR_scaffold_22_753712	scaffold_22	753712	753788	21	0.287554	0.12585	11.0952	14	5.03356e-06
DMR_scaffold_22_753997	scaffold_22	753997	754074	30	0.146832	0.309353	21.5667	9.26667	4.02661e-08
DMR_scaffold_22_755083	scaffold_22	755083	755554	74	0.190833	0.40566	14.4459	7.16216	2.53662e-19
DMR_scaffold_22_756248	scaffold_22	756248	758292	166	0.269926	0.123439	8.99398	8.1988	5.09508e-23
DMR_scaffold_22_758304	scaffold_22	758304	758395	20	0.131148	0.398305	6.1	5.9	3.79221e-06
DMR_scaffold_22_762997	scaffold_22	762997	763977	318	0.132472	0.277283	10.4686	9.53774	3.47966e-47
DMR_scaffold_22_768603	scaffold_22	768603	769593	225	0.273559	0.133809	9.71556	9.96444	2.65534e-31
DMR_scaffold_22_770522	scaffold_22	770522	772786	460	0.174325	0.0604113	10.787	10.1478	1.48329e-69
DMR_scaffold_22_775004	scaffold_22	775004	777295	392	0.125387	0.303007	9.05357	6.61735	2.16262e-65
DMR_scaffold_22_779896	scaffold_22	779896	780021	31	0.101351	0.303483	9.54839	6.48387	1.64931e-08
DMR_scaffold_22_783795	scaffold_22	783795	783888	10	0.319588	0.138462	9.7	6.5	0.00943749
DMR_scaffold_22_786913	scaffold_22	786913	787185	20	0.190909	0.59589	16.5	7.3	8.34309e-18
DMR_scaffold_22_788506	scaffold_22	788506	789503	59	0.491654	0.238361	11.1695	9.10169	1.34161e-19
DMR_scaffold_22_795905	scaffold_22	795905	797492	440	0.236936	0.111966	12.0477	10.0477	3.20652e-59
DMR_scaffold_22_808609	scaffold_22	808609	809903	326	0.25167	0.10627	11.0184	12.181	1.20025e-62
DMR_scaffold_22_810506	scaffold_22	810506	812003	367	0.114965	0.250066	12.7275	10.3515	2.43489e-59
DMR_scaffold_22_818406	scaffold_22	818406	819976	380	0.31967	0.155502	11.1711	9.78158	1.00998e-66
DMR_scaffold_22_820069	scaffold_22	820069	821401	266	0.148502	0.346025	11.4173	8.98496	6.25406e-65
DMR_scaffold_22_823605	scaffold_22	823605	824801	475	0.27682	0.134702	10.0084	11.1747	9.0145e-71
DMR_scaffold_22_828610	scaffold_22	828610	829601	281	0.088901	0.191638	13.0498	11.2349	6.275e-35
DMR_scaffold_22_829704	scaffold_22	829704	830200	116	0.0752158	0.188055	13.9828	10.681	2.12113e-19
DMR_scaffold_22_832204	scaffold_22	832204	834723	450	0.109573	0.256278	13.3244	9.46889	3.14076e-83
DMR_scaffold_22_835811	scaffold_22	835811	836798	50	0.362319	0.156566	6.9	7.92	1.36752e-10
DMR_scaffold_22_836910	scaffold_22	836910	836997	10	0.411765	0.162162	8.5	7.4	0.000832073
DMR_scaffold_22_838175	scaffold_22	838175	838797	134	0.269127	0.125331	8.29104	8.45522	6.39265e-18
DMR_scaffold_22_838820	scaffold_22	838820	839800	153	0.150473	0.3276	7.60131	7.98039	2.12246e-24
DMR_scaffold_22_840253	scaffold_22	840253	841598	292	0.294813	0.147253	11.2911	10.3493	1.33632e-45
DMR_scaffold_22_841604	scaffold_22	841604	841900	112	0.193159	0.0684632	8.875	12.2589	7.56442e-20
DMR_scaffold_22_845631	scaffold_22	845631	847501	492	0.127826	0.270241	11.1463	9.28862	1.20554e-72
DMR_scaffold_22_854709	scaffold_22	854709	856503	567	0.189314	0.0858794	10.3316	12.8148	1.51604e-67
DMR_scaffold_22_856506	scaffold_22	856506	858802	511	0.078578	0.252566	12.8258	11.0568	1.77643e-154
DMR_scaffold_22_860207	scaffold_22	860207	863801	781	0.156136	0.0190082	11.9565	12.0576	7.71469e-273
DMR_scaffold_22_867104	scaffold_22	867104	869603	668	0.0495788	0.18731	10.8398	9.36677	5.13164e-144
DMR_scaffold_22_870708	scaffold_22	870708	871701	253	0.28268	0.139665	9.67589	10.6126	1.3373e-36
DMR_scaffold_22_873407	scaffold_22	873407	875597	611	0.194557	0.0786806	10.8854	10.8167	3.48709e-86
DMR_scaffold_22_876904	scaffold_22	876904	879602	678	0.0587559	0.226249	11.5472	11.1932	5.5795e-206
DMR_scaffold_22_893121	scaffold_22	893121	894203	247	0.128372	0.269141	12.4575	10.3644	1.13112e-40
DMR_scaffold_22_913605	scaffold_22	913605	915803	542	0.180218	0.0327448	11.845	12.2269	3.33964e-179
DMR_scaffold_22_916920	scaffold_22	916920	918000	265	0.00654417	0.111452	14.9925	12.2906	2.49601e-97
DMR_scaffold_22_918306	scaffold_22	918306	919701	366	0.0457371	0.158483	12.306	12.4645	1.34633e-73
DMR_scaffold_22_921005	scaffold_22	921005	921998	188	0.108756	0.254237	13.3032	10.984	5.32455e-38
DMR_scaffold_22_927905	scaffold_22	927905	929001	171	0.251788	0.111928	11.4503	10.345	9.62092e-29
DMR_scaffold_22_930008	scaffold_22	930008	931003	171	0.0953357	0.206333	11.4094	11.4503	1.90965e-22
DMR_scaffold_22_944306	scaffold_22	944306	945403	175	0.191011	0.422643	10.68	11.1543	3.73077e-55
DMR_scaffold_22_945405	scaffold_22	945405	947701	584	0.233015	0.0343791	12.5514	13.0993	8.817295e-310
DMR_scaffold_22_951012	scaffold_22	951012	953903	727	0.0727697	0.174239	11.795	11.5653	3.97682e-92
DMR_scaffold_22_954021	scaffold_22	954021	954102	14	0.0795455	0.288288	12.5714	7.92857	4.7591e-06
DMR_scaffold_22_954105	scaffold_22	954105	955098	242	0.223724	0.100151	12.2273	10.9752	1.74868e-36
DMR_scaffold_22_955114	scaffold_22	955114	958200	605	0.100327	0.279018	12.1421	11.7769	4.0211e-171
DMR_scaffold_22_962805	scaffold_22	962805	963898	198	0.160205	0.375916	8.85859	9.64646	1.05342e-49
DMR_scaffold_22_969345	scaffold_22	969345	970802	160	0.210436	0.460284	10.9	8.8125	1.89788e-50
DMR_scaffold_22_985005	scaffold_22	985005	986929	281	0.257384	0.124945	10.121	8.14591	2.58144e-33
DMR_scaffold_22_987263	scaffold_22	987263	988895	222	0.113228	0.276179	8.51351	7.35586	3.71805e-35
DMR_scaffold_22_996905	scaffold_22	996905	998690	488	0.182925	0.0768	11.7848	12.8074	8.40733e-69
DMR_scaffold_22_1000804	scaffold_22	1000804	1003403	719	0.0918279	0.205956	11.2837	11.1627	3.77679e-94
DMR_scaffold_22_1005713	scaffold_22	1005713	1006802	264	0.195851	0.0943886	12.4167	11.678	7.2324e-31
DMR_scaffold_22_1007109	scaffold_22	1007109	1007198	12	0.062069	0.361842	12.0833	12.6667	1.20552e-10
DMR_scaffold_22_1008304	scaffold_22	1008304	1010686	576	0.156014	0.00778496	11.7066	11.8194	7.1411e-262
DMR_scaffold_22_1012806	scaffold_22	1012806	1015303	402	0.0292089	0.177219	12.2637	9.39055	1.15601e-126
DMR_scaffold_22_1017011	scaffold_22	1017011	1018397	396	0.125	0.25453	10.9697	8.91919	3.2734e-49
DMR_scaffold_22_1024509	scaffold_22	1024509	1025503	384	0.389678	0.19352	8.98177	11.9766	8.60018e-84
DMR_scaffold_22_1025704	scaffold_22	1025704	1026002	115	0.331528	0.163732	8.02609	9.87826	8.75743e-19
DMR_scaffold_22_1029607	scaffold_22	1029607	1030596	204	0.120984	0.254294	14.951	13.1275	9.16914e-39
DMR_scaffold_22_1032605	scaffold_22	1032605	1034768	557	0.145676	0.313948	11.1903	11.0826	7.06458e-112
DMR_scaffold_22_1034826	scaffold_22	1034826	1036797	459	0.291606	0.113729	11.939	10.7277	9.1836e-115
DMR_scaffold_22_1038304	scaffold_22	1038304	1039303	286	0.101707	0.209014	9.41958	14.1189	1.38232e-32
DMR_scaffold_22_1056604	scaffold_22	1056604	1057801	263	0.367821	0.179133	8.34221	11.8441	2.20615e-53
DMR_scaffold_22_1057904	scaffold_22	1057904	1059902	536	0.172228	0.360062	10.0634	9.63246	1.80421e-107
DMR_scaffold_22_1063907	scaffold_22	1063907	1065301	344	0.292532	0.143301	12.1831	12.1715	2.19692e-62
DMR_scaffold_22_1065304	scaffold_22	1065304	1066303	212	0.116874	0.238569	13.6415	10.4198	4.2582e-30
DMR_scaffold_22_1072626	scaffold_22	1072626	1073903	279	0.16657	0.0660691	12.4158	10.7957	7.80175e-37
DMR_scaffold_22_1074005	scaffold_22	1074005	1075393	301	0.195946	0.0873631	12.2924	12.4352	7.15912e-42
DMR_scaffold_22_1075407	scaffold_22	1075407	1076803	359	0.082265	0.194338	10.429	13.0864	3.48165e-50
DMR_scaffold_22_1076804	scaffold_22	1076804	1077888	255	0.16942	0.0674992	13.0549	11.6196	2.60739e-36
DMR_scaffold_22_1077915	scaffold_22	1077915	1078783	150	0.155262	0.0530233	14.1267	14.3333	1.19986e-28
DMR_scaffold_22_1079104	scaffold_22	1079104	1080401	326	0.065097	0.173669	11.0736	11.4632	6.73723e-48
DMR_scaffold_22_1083818	scaffold_22	1083818	1084803	216	0.188795	0.0795898	13.6343	9.48148	7.92724e-29
DMR_scaffold_22_1085604	scaffold_22	1085604	1088001	562	0.141236	0.29082	13.6441	9.11032	3.30767e-93
DMR_scaffold_22_1103906	scaffold_22	1103906	1105001	216	0.376324	0.175172	7.43056	10.0694	1.16925e-43
DMR_scaffold_22_1105006	scaffold_22	1105006	1106688	228	0.168128	0.348765	8.50439	9.94737	8.34355e-41
DMR_scaffold_22_1117405	scaffold_22	1117405	1118399	126	0.30237	0.14882	8.37302	8.74603	9.05538e-18
DMR_scaffold_22_1128707	scaffold_22	1128707	1129701	149	0.0982659	0.211991	12.7718	12.5369	2.26248e-22
DMR_scaffold_22_1130812	scaffold_22	1130812	1131801	210	0.149747	0.315644	10.3667	10.319	7.44484e-39
DMR_scaffold_22_1133804	scaffold_22	1133804	1135297	545	0.380201	0.180762	8.95229	9.63303	2.37095e-112
DMR_scaffold_22_1136663	scaffold_22	1136663	1138198	404	0.248765	0.115885	10.0198	13.1361	6.89694e-63
DMR_scaffold_22_1143504	scaffold_22	1143504	1144501	155	0.105263	0.227168	11.8903	11.1613	6.59673e-23
DMR_scaffold_22_1178305	scaffold_22	1178305	1180203	266	0.217605	0.455656	11.4887	7.07895	2.9262e-68
DMR_scaffold_22_1188804	scaffold_22	1188804	1191062	809	0.229743	0.10243	11.0297	14.9036	2.17073e-137
DMR_scaffold_22_1199719	scaffold_22	1199719	1202000	544	0.0358869	0.167639	12.5496	11.3382	1.7484e-147
DMR_scaffold_22_1204567	scaffold_22	1204567	1206400	316	0.176013	0.0288216	11.7943	8.67405	1.29884e-87
DMR_scaffold_22_1206705	scaffold_22	1206705	1209703	753	0.0394708	0.167304	11.9442	12.51	2.94616e-189
DMR_scaffold_22_1218007	scaffold_22	1218007	1220703	494	0.202009	0.0215206	11.2834	11.4757	3.78644e-230
DMR_scaffold_22_1222714	scaffold_22	1222714	1224603	323	0.0031679	0.104753	11.7276	12.7678	2.94922e-108
DMR_scaffold_22_1224604	scaffold_22	1224604	1225902	363	0.108216	0.00600086	13.7466	12.854	1.01112e-122
DMR_scaffold_22_1226604	scaffold_22	1226604	1229564	397	0.039807	0.292709	10.4408	9.36272	1.4917e-222
DMR_scaffold_22_1231604	scaffold_22	1231604	1232603	313	0.354308	0.170256	8.9361	9.34505	2.77779e-57
DMR_scaffold_22_1237108	scaffold_22	1237108	1237980	277	0.373248	0.177721	8.50181	11.3755	1.59771e-59
DMR_scaffold_22_1238704	scaffold_22	1238704	1240076	311	0.182337	0.366816	14.09	20.135	6.04392e-98
DMR_scaffold_2205_512	scaffold_2205	512	1056	201	0.194147	0.413184	17.1692	22.2637	9.71733e-99
DMR_scaffold_2216_147	scaffold_2216	147	1093	146	0.160119	0.343585	11.5068	24.7192	7.6433e-46
DMR_scaffold_2217_836	scaffold_2217	836	1094	91	0.375978	0.00834106	36.5055	11.8571	2.8805e-167
DMR_scaffold_2218_246	scaffold_2218	246	1082	187	0.0272966	0.338757	10.1872	10.8449	1.65326e-159
DMR_scaffold_2219_330	scaffold_2219	330	485	16	0.00775194	0.203704	8.0625	6.75	1.20875e-07
DMR_scaffold_2225_515	scaffold_2225	515	1064	58	0.192963	0.00738007	15.1897	9.34483	7.41122e-33
DMR_scaffold_2227_112	scaffold_2227	112	1025	165	0.108971	0.286697	11.9576	21.1394	2.87623e-56
DMR_scaffold_223_1335	scaffold_223	1335	2828	138	0.210471	0.0990917	20.6232	17.5507	5.84544e-29
DMR_scaffold_223_5088	scaffold_223	5088	5924	80	0.202759	0.0740741	9.0625	11.8125	1.37376e-14
DMR_scaffold_223_9035	scaffold_223	9035	9942	54	0.0906096	0.208984	11.2407	9.48148	2.21359e-08
DMR_scaffold_223_10353	scaffold_223	10353	10528	50	0.199557	0.0630137	9.02	14.6	2.38375e-12
DMR_scaffold_223_10735	scaffold_223	10735	11283	59	0.0899149	0.217114	13.9492	13.2712	1.14162e-12
DMR_scaffold_223_15838	scaffold_223	15838	17166	65	0.0513699	0.212796	8.98462	11.0615	5.18261e-18
DMR_scaffold_2230_45	scaffold_2230	45	927	115	0.148974	0.302166	9.74783	31.713	4.89353e-26
DMR_scaffold_2232_3180	scaffold_2232	3180	3458	124	0.299885	0.0793037	34.9597	12.5081	3.65536e-79
DMR_scaffold_2245_428	scaffold_2245	428	923	112	0.0483092	0.48869	11.0893	46.9732	3.71121e-220
DMR_scaffold_228_10406	scaffold_228	10406	12182	262	0.17755	0.421818	10.813	7.34733	2.10087e-75
DMR_scaffold_229_2346	scaffold_229	2346	3501	280	0.00176803	0.104611	10.1	16.4214	1.05015e-95
DMR_scaffold_229_5924	scaffold_229	5924	8712	580	0.0785714	0.225993	20.5172	15.1897	4.03743e-198
DMR_scaffold_229_9824	scaffold_229	9824	11919	422	0.181698	0.0739123	14.3981	14.6517	2.98602e-73
DMR_scaffold_2290_8649	scaffold_2290	8649	8824	36	0.383929	0.120455	6.22222	12.2222	1.7186e-14
DMR_scaffold_23_57	scaffold_23	57	2241	554	0.218881	0.0136966	11.6444	12.1245	0
DMR_scaffold_23_7858	scaffold_23	7858	10656	481	0.00460096	0.156267	11.7484	11.5613	4.70936e-238
DMR_scaffold_23_10666	scaffold_23	10666	12734	400	0.217391	0.0053432	12.3625	12.165	3.97018e-303
DMR_scaffold_23_13500	scaffold_23	13500	16955	761	0.0395257	0.181848	12.6334	12.0171	3.06803e-228
DMR_scaffold_23_19558	scaffold_23	19558	20754	311	0.214467	0.0771499	11.3794	13.0868	6.60999e-67
DMR_scaffold_23_21766	scaffold_23	21766	23256	317	0.0938294	0.213155	13.6498	10.3596	5.10944e-48
DMR_scaffold_23_26157	scaffold_23	26157	27952	592	0.225806	0.103377	10.9966	13.0557	3.65421e-88
DMR_scaffold_23_28059	scaffold_23	28059	29156	230	0.130835	0.0225989	12.7609	11.5435	4.6676e-56
DMR_scaffold_23_31861	scaffold_23	31861	35556	698	0.0315036	0.198942	13.4155	10.8381	1.40934e-284
DMR_scaffold_23_35866	scaffold_23	35866	37754	272	0.123553	0.283328	10.8015	11.0037	1.0176e-53
DMR_scaffold_23_39160	scaffold_23	39160	40756	387	0.248659	0.11252	12.522	11.4134	7.56795e-66
DMR_scaffold_23_41460	scaffold_23	41460	43149	252	0.0904585	0.204154	12.8095	10.127	9.22469e-35
DMR_scaffold_23_43159	scaffold_23	43159	44254	341	0.295671	0.127508	12.3284	9.49853	5.46128e-70
DMR_scaffold_23_47362	scaffold_23	47362	48548	182	0.0735931	0.206535	13.9615	13.6209	2.30214e-43
DMR_scaffold_23_50658	scaffold_23	50658	51956	363	0.22289	0.0956324	11.9146	13.3085	9.52788e-64
DMR_scaffold_23_51959	scaffold_23	51959	52053	44	0.12685	0.259259	10.75	10.4318	3.21074e-07
DMR_scaffold_23_55457	scaffold_23	55457	57452	366	0.0244527	0.145629	11.7322	14.5027	2.7177e-106
DMR_scaffold_23_57657	scaffold_23	57657	60151	676	0.191833	0.413502	12.4615	7.71302	7.6258e-171
DMR_scaffold_23_71863	scaffold_23	71863	72854	119	0.293505	0.143393	13.7143	11.1933	8.38365e-23
DMR_scaffold_23_75659	scaffold_23	75659	79456	467	0.270362	0.130363	10.7002	10.4304	1.5038e-68
DMR_scaffold_23_79459	scaffold_23	79459	79854	35	0.1	0.218659	13.1429	9.8	5.79353e-06
DMR_scaffold_23_81082	scaffold_23	81082	81354	23	0.142857	0.401361	8.52174	6.3913	8.60028e-08
DMR_scaffold_23_81659	scaffold_23	81659	82129	75	0.127731	0.294698	7.93333	10.8133	3.63571e-14
DMR_scaffold_23_84957	scaffold_23	84957	86054	320	0.363916	0.172515	9.12813	9.61875	7.75422e-64
DMR_scaffold_23_86662	scaffold_23	86662	87751	163	0.114334	0.288856	11	12.5521	9.41474e-42
DMR_scaffold_23_88268	scaffold_23	88268	90336	499	0.262727	0.12655	10.0381	10.3407	1.63144e-68
DMR_scaffold_23_90365	scaffold_23	90365	92153	377	0.103621	0.25857	11.1353	8.97613	2.29859e-70
DMR_scaffold_23_95257	scaffold_23	95257	98054	464	0.297268	0.141428	10.0194	9.47845	1.11794e-72
DMR_scaffold_23_98057	scaffold_23	98057	98969	186	0.112756	0.360492	9.44086	9.17204	2.58069e-68
DMR_scaffold_23_108872	scaffold_23	108872	111355	728	0.24324	0.0453117	10.4643	10.489	3.05814e-287
DMR_scaffold_23_116057	scaffold_23	116057	118254	643	0.0189415	0.12779	11.1664	10.9409	5.94292e-152
DMR_scaffold_23_122858	scaffold_23	122858	124181	359	0.112911	0.232589	11.5209	10.5989	6.12155e-46
DMR_scaffold_23_124259	scaffold_23	124259	124353	16	0.254902	0.0614035	15.9375	7.125	4.20793e-06
DMR_scaffold_23_126857	scaffold_23	126857	127956	226	0.108492	0.267233	11.8274	9.37168	7.86166e-46
DMR_scaffold_23_127959	scaffold_23	127959	128051	33	0.401961	0.166667	9.27273	11.0909	1.31176e-11
DMR_scaffold_23_135057	scaffold_23	135057	136028	273	0.342564	0.165052	8.20147	11.3407	3.67687e-50
DMR_scaffold_23_149957	scaffold_23	149957	151052	222	0.18279	0.0673425	8.84685	12.4414	5.95351e-34
DMR_scaffold_23_151959	scaffold_23	151959	155047	550	0.108572	0.274505	11.8564	7.80909	2.72713e-107
DMR_scaffold_23_155059	scaffold_23	155059	156249	197	0.388659	0.19194	8.59391	10.0761	6.92015e-40
DMR_scaffold_23_156860	scaffold_23	156860	158455	207	0.265519	0.129966	9.26087	9.85024	3.86309e-27
DMR_scaffold_23_158457	scaffold_23	158457	159655	166	0.0798799	0.225806	10.0301	10.8313	1.57193e-33
DMR_scaffold_23_159778	scaffold_23	159778	160955	207	0.107686	0.263797	12.6957	9.54106	4.64484e-43
DMR_scaffold_23_162144	scaffold_23	162144	164055	309	0.150136	0.337318	8.32039	10.0162	1.80045e-60
DMR_scaffold_23_177757	scaffold_23	177757	178955	232	0.198678	0.444681	10.4353	6.07759	1.05738e-57
DMR_scaffold_23_186760	scaffold_23	186760	187756	288	0.333466	0.156489	8.74653	13.6458	1.54761e-60
DMR_scaffold_23_187858	scaffold_23	187858	188847	265	0.147935	0.297068	14.4377	8.87925	4.62686e-44
DMR_scaffold_23_188857	scaffold_23	188857	189853	272	0.13971	0.319194	12.1838	8.75368	1.00047e-58
DMR_scaffold_23_235373	scaffold_23	235373	237565	650	0.264298	0.112763	9.30769	9.93231	1.18443e-106
DMR_scaffold_23_237976	scaffold_23	237976	240572	620	0.0859305	0.221405	10.8677	9.43387	9.89052e-102
DMR_scaffold_23_241698	scaffold_23	241698	242672	183	0.163751	0.340147	11.2459	14.1694	2.6294e-43
DMR_scaffold_23_244673	scaffold_23	244673	247371	755	0.147862	0.0122179	10.9642	12.7921	1.27712e-290
DMR_scaffold_23_247374	scaffold_23	247374	249769	602	0.0130752	0.171982	13.2126	11.6678	1.4839e-292
DMR_scaffold_23_254173	scaffold_23	254173	255969	434	0.100636	0.204492	13.0507	12.7212	1.46678e-53
DMR_scaffold_23_263876	scaffold_23	263876	265067	425	0.444395	0.217921	10.4941	10.8188	9.61269e-118
DMR_scaffold_23_265474	scaffold_23	265474	266850	220	0.205807	0.41642	10.6455	6.14545	1.28563e-41
DMR_scaffold_23_266882	scaffold_23	266882	268270	460	0.418856	0.188125	7.03261	10.6543	1.87616e-112
DMR_scaffold_23_268275	scaffold_23	268275	269871	515	0.163911	0.329714	10.8039	9.83495	1.0483e-88
DMR_scaffold_23_277875	scaffold_23	277875	279172	347	0.288006	0.139672	10.9568	11.245	1.3013e-57
DMR_scaffold_23_279175	scaffold_23	279175	279267	45	0.0967742	0.221239	9.64444	12.5556	1.37367e-07
DMR_scaffold_23_279275	scaffold_23	279275	279370	18	0.38961	0.106509	8.55556	9.38889	2.31331e-09
DMR_scaffold_23_280675	scaffold_23	280675	282472	542	0.203319	0.0931943	11.452	10.7897	7.01217e-66
DMR_scaffold_23_283499	scaffold_23	283499	284672	300	0.0915376	0.193288	12.0533	10.33	2.64502e-33
DMR_scaffold_23_284875	scaffold_23	284875	285962	316	0.106337	0.243711	11.7848	9.68671	3.67676e-51
DMR_scaffold_23_292575	scaffold_23	292575	297253	1207	0.199026	0.0697792	13.7829	11.4457	4.53578e-243
DMR_scaffold_23_301569	scaffold_23	301569	303772	490	0.0790068	0.245388	10.849	9.51429	1.24236e-117
DMR_scaffold_23_317176	scaffold_23	317176	319665	409	0.323262	0.121198	10.7628	10.6919	8.59148e-118
DMR_scaffold_23_322978	scaffold_23	322978	323971	153	0.154391	0.327011	13.8431	11.3725	1.94355e-36
DMR_scaffold_23_329175	scaffold_23	329175	330272	187	0.228486	0.111169	14.2299	10.3422	1.55105e-25
DMR_scaffold_23_335774	scaffold_23	335774	338267	618	0.205524	0.0391959	11.4239	12.7977	4.62436e-231
DMR_scaffold_23_341875	scaffold_23	341875	345671	723	0.0579128	0.185357	12.0609	11.3347	1.21833e-148
DMR_scaffold_23_345782	scaffold_23	345782	348263	281	0.157637	0.0409774	10.1815	9.46619	1.09221e-49
DMR_scaffold_23_348273	scaffold_23	348273	350766	441	0.0496652	0.261171	12.1905	10.4535	8.5048e-204
DMR_scaffold_23_355175	scaffold_23	355175	357972	851	0.193776	0.0613113	10.8367	9.94712	6.70907e-159
DMR_scaffold_23_358275	scaffold_23	358275	361872	1002	0.0758875	0.186889	11.6387	10.6108	6.42801e-137
DMR_scaffold_23_361873	scaffold_23	361873	362271	149	0.268082	0.121231	10.1141	10.6846	2.40671e-25
DMR_scaffold_23_362276	scaffold_23	362276	363472	300	0.0665569	0.208267	14.1733	12.58	2.01868e-79
DMR_scaffold_23_365884	scaffold_23	365884	366871	238	0.14457	0.29641	11.916	12.2899	2.22267e-44
DMR_scaffold_23_377875	scaffold_23	377875	378972	273	0.130128	0.26635	11.4286	9.24176	3.67996e-38
DMR_scaffold_23_379279	scaffold_23	379279	379772	125	0.171254	0.394698	10.464	10.864	3.9478e-38
DMR_scaffold_23_396989	scaffold_23	396989	397972	119	0.114252	0.22953	7.13445	12.521	1.93167e-12
DMR_scaffold_23_398573	scaffold_23	398573	401368	795	0.185089	0.0397398	12.1648	12.3761	9.13097e-244
DMR_scaffold_23_401573	scaffold_23	401573	404371	340	0.0234753	0.171363	12.1529	10.2294	2.06965e-118
DMR_scaffold_23_406121	scaffold_23	406121	407071	74	0.0523322	0.189459	11.8784	9.48649	1.23338e-17
DMR_scaffold_23_409375	scaffold_23	409375	410367	52	0.122478	0.26511	13.3462	14	9.42379e-12
DMR_scaffold_23_411048	scaffold_23	411048	413472	359	0.190115	0.0372747	12.8496	11.2841	8.07642e-118
DMR_scaffold_23_413476	scaffold_23	413476	415866	517	0.0228562	0.162189	11.2553	9.64797	2.79101e-155
DMR_scaffold_23_416174	scaffold_23	416174	418272	416	0.09452	0.245257	11.3173	10.3894	1.44717e-83
DMR_scaffold_23_418273	scaffold_23	418273	420671	483	0.226425	0.0224743	12.4265	9.67288	1.18615e-242
DMR_scaffold_23_420674	scaffold_23	420674	422772	618	0.034338	0.22941	10.7913	9.98058	5.48694e-260
DMR_scaffold_23_424078	scaffold_23	424078	424814	137	0.257353	0.119205	8.93431	12.1241	1.93755e-21
DMR_scaffold_23_434750	scaffold_23	434750	435543	92	0.184346	0.386918	10.5543	9.80435	1.98858e-22
DMR_scaffold_23_435284	scaffold_23	435284	435934	61	0.164602	0.412791	9.2623	8.45902	9.58722e-20
DMR_scaffold_23_437976	scaffold_23	437976	439265	93	0.413793	0.199571	7.48387	10.0215	9.16923e-21
DMR_scaffold_23_445422	scaffold_23	445422	445616	60	0.349544	0.155864	10.9667	10.8	5.95786e-16
DMR_scaffold_23_445621	scaffold_23	445621	447814	327	0.0755963	0.205115	14.3609	11.7187	1.1942e-68
DMR_scaffold_23_454821	scaffold_23	454821	455752	120	0.192935	0.394605	9.2	8.34167	1.47581e-24
DMR_scaffold_23_456120	scaffold_23	456120	456312	66	0.150794	0.315526	11.4545	9.07576	5.77671e-13
DMR_scaffold_23_457923	scaffold_23	457923	458078	48	0.149723	0.382682	11.2708	7.45833	2.86757e-15
DMR_scaffold_23_459545	scaffold_23	459545	459622	20	0.373333	0.178082	7.5	7.3	0.000249617
DMR_scaffold_23_461205	scaffold_23	461205	461351	53	0.303748	0.0594315	9.56604	7.30189	1.66706e-21
DMR_scaffold_23_462532	scaffold_23	462532	463297	180	0.0754815	0.196919	10.6722	11.5389	1.37957e-29
DMR_scaffold_23_463305	scaffold_23	463305	464302	73	0.320102	0.139723	10.6986	11.863	1.75532e-18
DMR_scaffold_23_466544	scaffold_23	466544	469203	639	0.238851	0.0579833	9.86072	12.928	3.79075e-221
DMR_scaffold_23_469509	scaffold_23	469509	472801	774	0.0442698	0.169278	12.9871	11.3798	2.59756e-181
DMR_scaffold_23_480108	scaffold_23	480108	481102	248	0.11345	0.235194	13.7903	9.46371	4.71494e-34
DMR_scaffold_23_481207	scaffold_23	481207	481891	205	0.152451	0.325453	12.639	9.69756	3.02198e-43
DMR_scaffold_23_485706	scaffold_23	485706	487504	541	0.235109	0.113285	11.1405	12.5638	3.36923e-75
DMR_scaffold_23_487507	scaffold_23	487507	489403	347	0.0920259	0.214541	12.902	12.9222	1.93168e-59
DMR_scaffold_23_489410	scaffold_23	489410	490702	256	0.182631	0.0619436	12.2344	10.5312	1.06791e-45
DMR_scaffold_23_490906	scaffold_23	490906	492802	305	0.0859288	0.241659	11.7902	11.3016	3.78743e-72
DMR_scaffold_23_498367	scaffold_23	498367	498908	89	0.0312221	0.182464	12.5955	9.48315	4.25849e-30
DMR_scaffold_23_504410	scaffold_23	504410	504586	22	0.491453	0.143564	10.6364	9.18182	6.07285e-15
DMR_scaffold_23_509714	scaffold_23	509714	510697	88	0.307845	0.149935	11.4432	8.71591	5.93297e-15
DMR_scaffold_23_519103	scaffold_23	519103	520086	225	0.133333	0.267711	11.1333	11.92	6.05678e-34
DMR_scaffold_23_529904	scaffold_23	529904	531390	364	0.242876	0.112174	12.7253	12.3434	5.50461e-61
DMR_scaffold_23_531402	scaffold_23	531402	532385	234	0.0948492	0.233655	13.6068	11.9615	6.98751e-49
DMR_scaffold_23_537597	scaffold_23	537597	538588	241	0.223238	0.095917	10.8921	12.805	3.05432e-40
DMR_scaffold_23_538695	scaffold_23	538695	538789	34	0.201373	0.0860759	12.8529	11.6176	2.10136e-06
DMR_scaffold_23_538792	scaffold_23	538792	541588	509	0.119091	0.245521	14.0884	9.65029	2.86973e-72
DMR_scaffold_23_541891	scaffold_23	541891	542888	265	0.249134	0.116605	11.9811	10.2264	1.4015e-39
DMR_scaffold_23_549992	scaffold_23	549992	550990	267	0.138651	0.281196	13.1011	8.64419	4.79658e-40
DMR_scaffold_23_557591	scaffold_23	557591	559589	582	0.275165	0.127785	11.7268	11.3351	4.02877e-102
DMR_scaffold_23_559599	scaffold_23	559599	561790	326	0.0641218	0.21125	14.3037	9.59816	4.40604e-82
DMR_scaffold_23_565192	scaffold_23	565192	568086	806	0.198236	0.0312287	11.1154	12.7531	5.681755e-322
DMR_scaffold_23_574594	scaffold_23	574594	577190	705	0.0661682	0.219927	11.383	10.5064	4.46629e-172
DMR_scaffold_23_577191	scaffold_23	577191	578887	499	0.200571	0.0455348	10.5311	10.2104	2.03532e-135
DMR_scaffold_23_586417	scaffold_23	586417	587390	59	0.0110935	0.129412	10.6949	10.0847	4.81633e-18
DMR_scaffold_23_588691	scaffold_23	588691	589782	207	0.0271674	0.13367	12.0918	11.4928	4.97567e-46
DMR_scaffold_23_592294	scaffold_23	592294	594990	832	0.0664568	0.180177	13.7452	11.9808	1.44962e-146
DMR_scaffold_23_594996	scaffold_23	594996	596285	291	0.232207	0.0782493	13.4227	12.9553	5.29519e-80
DMR_scaffold_23_596994	scaffold_23	596994	598188	230	0.0508422	0.160463	13.9391	12.3826	8.51304e-46
DMR_scaffold_23_598192	scaffold_23	598192	599083	200	0.130875	0.270655	12.34	10.53	1.33946e-32
DMR_scaffold_23_599091	scaffold_23	599091	599755	97	0.143966	0.29704	14.6082	9.75258	4.70516e-19
DMR_scaffold_23_601891	scaffold_23	601891	603075	149	0.337247	0.156189	10.2886	10.3557	8.53478e-32
DMR_scaffold_23_603095	scaffold_23	603095	604384	164	0.137839	0.281605	11.4573	8.05488	2.04868e-23
DMR_scaffold_23_604492	scaffold_23	604492	604688	42	0.19322	0.401302	7.02381	10.9762	1.57889e-09
DMR_scaffold_23_614396	scaffold_23	614396	616390	324	0.307614	0.0904288	9.04012	9.9321	8.2976e-106
DMR_scaffold_23_616391	scaffold_23	616391	618390	337	0.107548	0.263712	10.457	9.57567	8.75951e-63
DMR_scaffold_23_627842	scaffold_23	627842	628788	265	0.143447	0.301058	11.8906	7.13208	3.11728e-40
DMR_scaffold_23_628892	scaffold_23	628892	628990	36	0.149171	0.338395	10.0556	12.8056	4.0036e-10
DMR_scaffold_23_639692	scaffold_23	639692	641389	452	0.23726	0.114788	10.7235	9.69469	2.84217e-54
DMR_scaffold_23_641392	scaffold_23	641392	642688	195	0.0940659	0.199018	11.6667	11.4923	1.06133e-23
DMR_scaffold_23_642693	scaffold_23	642693	643789	233	0.125257	0.251377	12.5408	8.57082	1.47491e-29
DMR_scaffold_23_645696	scaffold_23	645696	646683	245	0.342009	0.170565	7.84082	11.3429	5.5354e-41
DMR_scaffold_23_664198	scaffold_23	664198	666385	411	0.123389	0.266784	12.837	9.7129	1.01385e-68
DMR_scaffold_23_666393	scaffold_23	666393	669288	707	0.235437	0.0682672	11.6308	11.6648	9.01558e-206
DMR_scaffold_23_690293	scaffold_23	690293	693389	733	0.04769	0.245547	11.9004	13.251	0
DMR_scaffold_23_693391	scaffold_23	693391	694188	290	0.341783	0.144277	12.1069	10.7552	2.20541e-79
DMR_scaffold_23_694293	scaffold_23	694293	694388	35	0.299213	0.1	14.5143	10.8571	1.64556e-13
DMR_scaffold_23_697191	scaffold_23	697191	698188	231	0.0725422	0.174623	13.6061	10.3377	1.94314e-31
DMR_scaffold_23_698227	scaffold_23	698227	698390	38	0.0874233	0.224932	17.1579	9.71053	2.34818e-09
DMR_scaffold_23_698491	scaffold_23	698491	700582	421	0.144183	0.312642	13.8219	9.4133	1.73429e-87
DMR_scaffold_23_706877	scaffold_23	706877	708745	181	0.392678	0.175121	7.69613	12.5249	2.58466e-47
DMR_scaffold_23_716934	scaffold_23	716934	717561	18	0.405172	0.198444	6.44444	14.2778	4.32604e-05
DMR_scaffold_23_725420	scaffold_23	725420	726378	106	0.178399	0.401763	9.78302	7.49057	4.32992e-26
DMR_scaffold_23_745554	scaffold_23	745554	746516	328	0.276712	0.12846	8.90244	9.80183	3.88583e-48
DMR_scaffold_23_746822	scaffold_23	746822	748515	482	0.184259	0.406623	11.2033	7.83195	2.32835e-120
DMR_scaffold_23_749518	scaffold_23	749518	751217	470	0.225792	0.454169	9.66809	8.72766	9.55108e-113
DMR_scaffold_23_753418	scaffold_23	753418	754515	307	0.29864	0.148302	10.2964	9.40065	4.54207e-45
DMR_scaffold_23_758119	scaffold_23	758119	759416	292	0.206949	0.0826492	13.6027	12.5137	1.24905e-54
DMR_scaffold_23_759422	scaffold_23	759422	760417	266	0.0531915	0.233609	12.7218	11.812	8.25359e-103
DMR_scaffold_23_759520	scaffold_23	759520	762016	615	0.0994307	0.290455	12.2813	11.1236	3.10867e-191
DMR_scaffold_23_768419	scaffold_23	768419	770015	134	0.108532	0.23783	12.8582	10.7313	4.0322e-22
DMR_scaffold_23_771532	scaffold_23	771532	774517	465	0.164778	0.0585322	9.86667	9.55269	1.50843e-59
DMR_scaffold_23_774519	scaffold_23	774519	776115	280	0.0717593	0.208799	12.3429	10.2286	1.14529e-57
DMR_scaffold_23_780818	scaffold_23	780818	782115	227	0.249283	0.105777	12.2819	10.8282	1.5793e-42
DMR_scaffold_23_783319	scaffold_23	783319	786217	620	0.117563	0.008129	12.4435	12.1032	9.74348e-200
DMR_scaffold_23_791118	scaffold_23	791118	795417	816	0.0464211	0.235048	11.6422	10.5319	1.023423e-316
DMR_scaffold_23_798720	scaffold_23	798720	801292	638	0.208112	0.0984623	11.7868	12.1301	2.43146e-80
DMR_scaffold_23_801532	scaffold_23	801532	802917	292	0.0657013	0.173427	12.7705	11.6507	5.03446e-46
DMR_scaffold_23_803219	scaffold_23	803219	803316	16	0.0603448	0.351852	7.25	10.125	2.70594e-09
DMR_scaffold_23_806321	scaffold_23	806321	807472	184	0.226261	0.103563	11.962	11.4402	9.85434e-28
DMR_scaffold_23_807804	scaffold_23	807804	809499	204	0.1523	0.417394	12.6814	14.0343	2.20411e-106
DMR_scaffold_232_7624	scaffold_232	7624	8622	261	0.174981	0.35404	10.1379	7.58621	2.16498e-43
DMR_scaffold_232_9135	scaffold_232	9135	10217	212	0.393223	0.196137	7.37736	9.52358	1.76821e-38
DMR_scaffold_232_10223	scaffold_232	10223	10422	84	0.3902	0.162853	6.55952	8.84524	5.37721e-20
DMR_scaffold_232_10524	scaffold_232	10524	12621	468	0.186479	0.402584	11.3782	10.2543	5.9595e-128
DMR_scaffold_236_44253	scaffold_236	44253	45241	127	0.0765697	0.185654	10.2835	9.33071	3.9121e-16
DMR_scaffold_236_45456	scaffold_236	45456	46444	239	0.114829	0.233139	12.7531	10.0502	4.9144e-31
DMR_scaffold_24_20031	scaffold_24	20031	21029	214	0.424756	0.204244	7.1729	7.04673	1.28676e-39
DMR_scaffold_24_21330	scaffold_24	21330	22426	153	0.125714	0.305195	9.15033	8.05229	1.04289e-29
DMR_scaffold_24_38131	scaffold_24	38131	39927	358	0.201157	0.409644	11.1089	6.66201	1.82217e-70
DMR_scaffold_24_46639	scaffold_24	46639	47628	194	0.26835	0.127509	11.0258	9.5	6.99108e-29
DMR_scaffold_24_48932	scaffold_24	48932	49928	234	0.19797	0.0977116	9.26068	11.765	2.22006e-23
DMR_scaffold_24_50131	scaffold_24	50131	52329	505	0.11754	0.244503	13.0059	9.81584	8.74782e-71
DMR_scaffold_24_52731	scaffold_24	52731	53929	298	0.257207	0.117096	11.8725	11.4631	2.00168e-51
DMR_scaffold_24_54332	scaffold_24	54332	55424	300	0.108616	0.217897	11.8767	13.1867	8.30546e-38
DMR_scaffold_24_55438	scaffold_24	55438	56127	116	0.10961	0.285392	11.4828	11.4483	1.14528e-30
DMR_scaffold_24_72431	scaffold_24	72431	73256	51	0.2	0.0985915	12.3529	8.35294	7.33284e-06
DMR_scaffold_24_74057	scaffold_24	74057	74912	18	0.220859	0.108527	9.05556	7.16667	0.0123593
DMR_scaffold_24_78260	scaffold_24	78260	78725	19	0.248366	0.525	8.05263	8.42105	5.49247e-07
DMR_scaffold_24_82632	scaffold_24	82632	83823	165	0.262789	0.118677	8.64848	9.34545	7.51955e-24
DMR_scaffold_24_83928	scaffold_24	83928	84126	94	0.349162	0.115862	7.61702	7.71277	2.58752e-26
DMR_scaffold_24_85029	scaffold_24	85029	86027	325	0.144745	0.0363071	10.0123	11.8646	6.1792e-61
DMR_scaffold_24_87131	scaffold_24	87131	90114	482	0.068594	0.224805	11.5539	10.0871	4.19007e-118
DMR_scaffold_24_91828	scaffold_24	91828	93124	395	0.201997	0.0972823	14.4506	14.6253	1.36537e-56
DMR_scaffold_24_93130	scaffold_24	93130	94124	220	0.144662	0.0441035	11.1545	14.2227	1.34533e-39
DMR_scaffold_24_95030	scaffold_24	95030	96227	309	0.0596591	0.172877	12.5307	9.64078	3.37662e-50
DMR_scaffold_24_97128	scaffold_24	97128	98127	225	0.178029	0.066332	10.2356	12.3956	4.64174e-35
DMR_scaffold_24_98428	scaffold_24	98428	99411	221	0.0762572	0.180502	10.9774	12.81	1.07503e-29
DMR_scaffold_24_99629	scaffold_24	99629	100827	279	0.0953938	0.227589	13.1505	9.7957	1.3436e-47
DMR_scaffold_24_110428	scaffold_24	110428	111724	221	0.158141	0.330392	11.5882	9.23077	1.45758e-42
DMR_scaffold_24_140532	scaffold_24	140532	141531	327	0.148377	0.310587	11.8716	9.59021	1.70612e-59
DMR_scaffold_24_141632	scaffold_24	141632	141831	64	0.196911	0.425	12.1406	10.625	3.37632e-21
DMR_scaffold_24_156132	scaffold_24	156132	157231	245	0.317839	0.157552	10.2735	9.40408	3.11738e-39
DMR_scaffold_24_157232	scaffold_24	157232	157431	60	0.334951	0.152475	10.3	8.41667	1.33627e-12
DMR_scaffold_24_157433	scaffold_24	157433	159226	418	0.18632	0.412275	9.75837	7.17225	3.92004e-96
DMR_scaffold_24_164833	scaffold_24	164833	167230	420	0.221452	0.0676076	9.96667	10.4595	2.05639e-95
DMR_scaffold_24_169033	scaffold_24	169033	171557	281	0.0809947	0.231579	10.0178	8.11388	2.57119e-51
DMR_scaffold_24_172639	scaffold_24	172639	172868	35	0.158333	0.366623	6.85714	21.7429	3.67351e-10
DMR_scaffold_24_179453	scaffold_24	179453	181085	116	0.162366	0.363045	8.01724	9.28448	1.55429e-24
DMR_scaffold_24_199481	scaffold_24	199481	200771	71	0.304348	0.148221	7.4507	7.12676	2.31699e-09
DMR_scaffold_24_201091	scaffold_24	201091	201966	47	0.190608	0.421412	7.70213	9.34043	1.61106e-12
DMR_scaffold_24_202593	scaffold_24	202593	203250	92	0.3429	0.171233	7.19565	7.93478	2.1539e-13
DMR_scaffold_24_218230	scaffold_24	218230	220225	499	0.335799	0.150688	10.2946	9.76152	8.28124e-105
DMR_scaffold_24_220227	scaffold_24	220227	222119	299	0.133079	0.334409	11.3846	9.3311	4.16718e-80
DMR_scaffold_24_228729	scaffold_24	228729	230026	325	0.316292	0.14749	9.02769	9.86769	2.2955e-56
DMR_scaffold_24_233030	scaffold_24	233030	234125	216	0.203084	0.0828829	15.912	12.8472	1.20903e-41
DMR_scaffold_24_247529	scaffold_24	247529	248523	301	0.180236	0.0755367	10.691	12.5349	2.66558e-40
DMR_scaffold_24_248827	scaffold_24	248827	249914	257	0.166138	0.0433692	11.0311	10.856	1.10352e-53
DMR_scaffold_24_251727	scaffold_24	251727	253923	377	0.0781943	0.199521	13.1618	9.95756	9.54879e-62
DMR_scaffold_24_254030	scaffold_24	254030	255117	235	0.167848	0.340807	11.4085	8.54043	2.90699e-42
DMR_scaffold_24_255130	scaffold_24	255130	256221	395	0.30838	0.143509	6.79747	9.98481	7.23482e-58
DMR_scaffold_24_256233	scaffold_24	256233	258216	506	0.157657	0.366767	10.4921	9.81225	4.24617e-131
DMR_scaffold_24_258527	scaffold_24	258527	260423	575	0.356864	0.176479	9.36174	12.88	7.48137e-118
DMR_scaffold_24_260728	scaffold_24	260728	262625	373	0.119011	0.283803	12.2547	9.21984	7.95907e-77
DMR_scaffold_24_262628	scaffold_24	262628	263626	321	0.243297	0.118567	9.41121	10.9564	8.52867e-40
DMR_scaffold_24_271039	scaffold_24	271039	273725	408	0.0500911	0.191774	10.7647	10.4289	4.90389e-96
DMR_scaffold_24_273767	scaffold_24	273767	274926	295	0.271034	0.115665	10.9186	12.0746	2.26828e-60
DMR_scaffold_24_274927	scaffold_24	274927	276026	274	0.0933014	0.215552	10.6788	9.05839	2.46245e-36
DMR_scaffold_24_276527	scaffold_24	276527	277625	346	0.218424	0.108263	9.97688	8.56936	8.49481e-33
DMR_scaffold_24_278028	scaffold_24	278028	279924	471	0.142623	0.32826	10.3758	9.34607	6.8116e-101
DMR_scaffold_24_293127	scaffold_24	293127	294325	209	0.29717	0.131887	9.12919	8.16268	5.20351e-34
DMR_scaffold_24_295000	scaffold_24	295000	296017	72	0.190554	0.442276	8.52778	8.54167	1.4317e-21
DMR_scaffold_24_296037	scaffold_24	296037	297921	162	0.340836	0.14184	11.5185	11.2716	4.00561e-46
DMR_scaffold_24_297928	scaffold_24	297928	299525	326	0.117834	0.349046	9.6319	8.19939	5.98585e-100
DMR_scaffold_24_309332	scaffold_24	309332	310980	415	0.263456	0.117764	11.0578	10.8651	2.60204e-71
DMR_scaffold_24_311035	scaffold_24	311035	312924	174	0.178592	0.401927	10.0402	8.35057	1.13058e-44
DMR_scaffold_24_315233	scaffold_24	315233	316730	213	0.406019	0.19603	8.89202	7.56808	7.62264e-42
DMR_scaffold_24_317377	scaffold_24	317377	319016	243	0.126482	0.322303	9.37037	6.21811	1.33692e-47
DMR_scaffold_24_319030	scaffold_24	319030	319625	87	0.340875	0.131746	7.62069	7.24138	4.75991e-19
DMR_scaffold_24_322827	scaffold_24	322827	323363	55	0.11655	0.320665	7.8	7.65455	4.0127e-13
DMR_scaffold_24_328245	scaffold_24	328245	330651	388	0.225536	0.0667861	8.29639	10.0722	2.02665e-84
DMR_scaffold_24_331704	scaffold_24	331704	333903	546	0.0953168	0.207522	9.97253	12.1264	3.22994e-66
DMR_scaffold_24_335506	scaffold_24	335506	336476	19	0.118182	0.302469	11.5789	8.52632	1.29014e-05
DMR_scaffold_24_338522	scaffold_24	338522	340021	146	0.051356	0.162588	11.8699	12.5959	8.20685e-28
DMR_scaffold_24_351923	scaffold_24	351923	354319	499	0.117158	0.281179	10.6052	7.95391	2.01799e-88
DMR_scaffold_24_355722	scaffold_24	355722	357520	51	0.234	0.495146	9.80392	6.05882	3.2983e-14
DMR_scaffold_24_361622	scaffold_24	361622	362621	49	0.0813648	0.269155	7.77551	10.3878	2.61118e-13
DMR_scaffold_24_367055	scaffold_24	367055	367291	30	0.148	0.303191	8.33333	6.26667	0.000149261
DMR_scaffold_24_370465	scaffold_24	370465	372369	323	0.187572	0.435537	10.7616	8.3808	1.21709e-99
DMR_scaffold_24_382026	scaffold_24	382026	382501	100	0.290365	0.13469	7.68	10.32	5.53426e-16
DMR_scaffold_24_382787	scaffold_24	382787	384671	54	0.153318	0.395294	8.09259	7.87037	8.80099e-16
DMR_scaffold_24_384702	scaffold_24	384702	385464	53	0.447721	0.176296	7.03774	12.7358	1.66795e-20
DMR_scaffold_24_385984	scaffold_24	385984	387175	15	0.232759	0.511111	7.73333	6	3.95845e-05
DMR_scaffold_24_389180	scaffold_24	389180	391579	488	0.312889	0.111949	8.8873	10.0492	1.48897e-127
DMR_scaffold_24_391781	scaffold_24	391781	393975	457	0.0927124	0.245411	10.1488	8.70241	2.36073e-82
[truncated: 1,529 more rows]
