# Supplementary material for: Genome-wide comparative analysis of DNA methylation between soybean cytoplasmic male-sterile line NJCMS5A and its maintainer NJCMS5B
Source: BMC Genomics. 2017 Aug 10;18:596. doi: 10.1186/s12864-017-3962-5 (PMC5557475; doi:10.1186/s12864-017-3962-5)
Supplement: Supplementary file 6 — Number of differentially methylated genes (DMGs) between NJCMS5A and NJCMS5B. (XLS 165 kb) [file 12864_2017_3962_MOESM6_ESM.xls]

## Sheet: Table S2
Number of differentially methylated genes (DMGs) between NJCMS5A and NJCMS5B
DMR id	Chrom	DMR start	DMR end	MethyLevel ratio	MethyLevel difference	Pvalue	Stat	Gene id	Regions
DMR_Chr01_24844375	Chr01	24844375	24845323	2.30964	0.105718	7.43e-10	Hyper	Glyma.01G084500	promoter
DMR_Chr02_11342162	Chr02	11342162	11342763	2.78433	0.102924	7e-27	Hyper	Glyma.12G126900	utr5
DMR_Chr02_11342162	Chr02	11342162	11342763	2.78433	0.102924	7e-27	Hyper	Glyma.02G116400	exon,intron,utr5,promoter
DMR_Chr02_11463638	Chr02	11463638	11464633	2.47245	0.10907	1.55e-06	Hyper	Glyma.02G117500	exon,intron
DMR_Chr02_13481304	Chr02	13481304	13482494	2.04598	0.129734	1.15e-22	Hyper	Glyma.02G130700	exon,intron
DMR_Chr02_44151612	Chr02	44151612	44152610	0.471556	-0.105763	5.49e-16	Hypo	Glyma.02G254500	exon,intron
DMR_Chr02_4953373	Chr02	4953373	4954468	0.256562	-0.102488	4.91e-58	Hypo	Glyma.12G176300	utr5
DMR_Chr02_4953373	Chr02	4953373	4954468	0.256562	-0.102488	4.91e-58	Hypo	Glyma.02G054500	exon,utr5,promoter
DMR_Chr02_4953373	Chr02	4953373	4954468	0.256562	-0.102488	4.91e-58	Hypo	Glyma.02G054700	promoter
DMR_Chr02_5135384	Chr02	5135384	5137371	0.270044	-0.107895	2.51e-62	Hypo	Glyma.02G057300	exon,intron,utr5
DMR_Chr02_5224274	Chr02	5224274	5225471	0.317691	-0.107029	9.05e-20	Hypo	Glyma.02G058300	exon,intron,promoter
DMR_Chr02_5224274	Chr02	5224274	5225471	0.317691	-0.107029	9.05e-20	Hypo	Glyma.02G058200	promoter
DMR_Chr02_5494117	Chr02	5494117	5495066	0.385385	-0.106819	2.16e-21	Hypo	Glyma.02G060600	promoter
DMR_Chr03_31724840	Chr03	31724840	31725931	0.479112	-0.1046	2.61e-38	Hypo	Glyma.03G111800	promoter
DMR_Chr03_37044991	Chr03	37044991	37046184	0.46701	-0.101951	2.64e-29	Hypo	Glyma.03G155200	exon,intron,utr5,promoter
DMR_Chr03_37600595	Chr03	37600595	37600675	2.17562	0.110528	0.0274996	Hyper	Glyma.03G160800	promoter
DMR_Chr03_45134151	Chr03	45134151	45136050	0.176678	-0.101239	2.53e-87	Hypo	Glyma.03G256500	promoter
DMR_Chr03_45775083	Chr03	45775083	45775508	2.03813	0.146858	0.000156507	Hyper	Glyma.03G264900	exon,intron,promoter
DMR_Chr03_45776147	Chr03	45776147	45779665	0.151547	-0.207376	0	Hypo	Glyma.03G264900	exon,intron
DMR_Chr03_5652237	Chr03	5652237	5653230	0.457504	-0.121486	5.84e-31	Hypo	Glyma.03G044400	exon,intron,utr5,promoter
DMR_Chr04_19658100	Chr04	19658100	19661693	3.20197	0.118369	1.42e-196	Hyper	Glyma.04G135000	intron
DMR_Chr04_20378740	Chr04	20378740	20380329	2.48437	0.106068	1.4e-63	Hyper	Glyma.04G136500	exon,intron
DMR_Chr04_3897562	Chr04	3897562	3898559	0.470088	-0.105543	3.03e-31	Hypo	Glyma.15G183300	utr3
DMR_Chr04_3897562	Chr04	3897562	3898559	0.470088	-0.105543	3.03e-31	Hypo	Glyma.04G048400	intron,utr3
DMR_Chr04_40238353	Chr04	40238353	40239315	0.462838	-0.101551	3.92e-36	Hypo	Glyma.04G162400	exon,intron,utr3
DMR_Chr04_47862705	Chr04	47862705	47864001	0.21663	-0.106516	2.44e-73	Hypo	Glyma.04G206000	exon,intron
DMR_Chr04_49409906	Chr04	49409906	49410095	0.323114	-0.115887	5.97e-05	Hypo	Glyma.04G223500	promoter
DMR_Chr04_49739796	Chr04	49739796	49740614	0.36266	-0.108918	5.9e-10	Hypo	Glyma.04G228000	promoter
DMR_Chr04_52329133	Chr04	52329133	52331120	2.31996	0.12146	1.32e-78	Hyper	Glyma.04G257000	promoter
DMR_Chr04_52384924	Chr04	52384924	52388647	0.351685	-0.196258	7.39e-240	Hypo	Glyma.04G257400	exon,intron
DMR_Chr04_6209847	Chr04	6209847	6210589	0.0351282	-0.105643	1.5e-24	Hypo	Glyma.04G074700	promoter
DMR_Chr04_6209847	Chr04	6209847	6210589	0.0351282	-0.105643	1.5e-24	Hypo	Glyma.04G074600	exon,promoter
DMR_Chr04_8824090	Chr04	8824090	8825083	0.487363	-0.10153	8.53e-26	Hypo	Glyma.04G097500	exon,utr3
DMR_Chr05_35992502	Chr05	35992502	35993280	0.393427	-0.175906	0.000740487	Hypo	Glyma.05G169500	promoter
DMR_Chr05_5767777	Chr05	5767777	5768867	0.412774	-0.104572	1.93e-41	Hypo	Glyma.05G061500	promoter
DMR_Chr05_5767777	Chr05	5767777	5768867	0.412774	-0.104572	1.93e-41	Hypo	Glyma.05G061600	exon,intron
DMR_Chr05_9950444	Chr05	9950444	9951839	0.444456	-0.101463	9.31e-47	Hypo	Glyma.20G174000	utr5
DMR_Chr05_9950444	Chr05	9950444	9951839	0.444456	-0.101463	9.31e-47	Hypo	Glyma.05G077000	exon,intron,utr5
DMR_Chr06_15630049	Chr06	15630049	15630847	0.371666	-0.146563	6.81e-10	Hypo	Glyma.06G182400	promoter
DMR_Chr06_15841627	Chr06	15841627	15842826	0.326445	-0.108326	7.17e-22	Hypo	Glyma.06G183600	exon,intron,utr5,promoter
DMR_Chr06_16575724	Chr06	16575724	16576919	0.494657	-0.109094	3.77e-39	Hypo	Glyma.06G189400	exon,intron
DMR_Chr06_18710673	Chr06	18710673	18711406	0.284262	-0.103125	3.87e-34	Hypo	Glyma.06G202200	promoter
DMR_Chr06_1874306	Chr06	1874306	1875800	0.425145	-0.108835	6.7e-51	Hypo	Glyma.06G025000	promoter
DMR_Chr06_3771993	Chr06	3771993	3773273	0.369091	-0.100551	1.83e-51	Hypo	Glyma.06G049900	exon,intron,utr3
DMR_Chr06_3771993	Chr06	3771993	3773273	0.369091	-0.100551	1.83e-51	Hypo	Glyma.05G026500	utr3
DMR_Chr06_42001930	Chr06	42001930	42003009	0.430661	-0.110771	2.96e-20	Hypo	Glyma.06G248800	exon,intron,utr3
DMR_Chr06_44199758	Chr06	44199758	44200854	0.401311	-0.100548	2.06e-43	Hypo	Glyma.06G257900	promoter
DMR_Chr06_45486684	Chr06	45486684	45487677	0.419897	-0.116021	5.88e-11	Hypo	Glyma.06G266900	exon,utr3
DMR_Chr06_49493193	Chr06	49493193	49493246	0.196552	-0.211434	0.00194558	Hypo	Glyma.06G306000	promoter
DMR_Chr06_50862949	Chr06	50862949	50863947	0.194943	-0.10401	2.34e-43	Hypo	Glyma.06G319900	promoter
DMR_Chr06_50862949	Chr06	50862949	50863947	0.194943	-0.10401	2.34e-43	Hypo	Glyma.06G319800	exon,intron,promoter
DMR_Chr07_14958483	Chr07	14958483	14959776	2.46778	0.102955	5.16e-43	Hyper	Glyma.07G125300	intron
DMR_Chr07_14959883	Chr07	14959883	14959972	2.63965	0.123747	3.74e-05	Hyper	Glyma.07G125300	intron
DMR_Chr07_3604673	Chr07	3604673	3605664	0.487881	-0.118144	2.34e-23	Hypo	Glyma.07G043500	exon,intron,utr5,promoter
DMR_Chr07_44335288	Chr07	44335288	44335339	0.24359	-0.159244	0.0064429	Hypo	Glyma.07G270800	intron
DMR_Chr07_44447024	Chr07	44447024	44448720	0.0208265	-0.104456	3.41e-135	Hypo	Glyma.07G272200	promoter
DMR_Chr07_44447024	Chr07	44447024	44448720	0.0208265	-0.104456	3.41e-135	Hypo	Glyma.07G272300	promoter
DMR_Chr07_5449107	Chr07	5449107	5450303	14.7444	0.102782	4.31e-95	Hyper	Glyma.07G061400	exon,intron,utr5
DMR_Chr07_6053338	Chr07	6053338	6054134	0.233634	-0.111319	9.74e-30	Hypo	Glyma.07G067100	promoter
DMR_Chr07_6216293	Chr07	6216293	6217592	0.295739	-0.102725	5.42e-31	Hypo	Glyma.07G068800	intron
DMR_Chr07_6692836	Chr07	6692836	6693928	0.469568	-0.110852	1.1e-38	Hypo	Glyma.07G073500	exon,intron,utr5,promoter
DMR_Chr07_6850280	Chr07	6850280	6851373	0.459755	-0.109497	2.06e-21	Hypo	Glyma.07G075400	exon,intron
DMR_Chr07_6859480	Chr07	6859480	6860477	0.381659	-0.109728	8.61e-34	Hypo	Glyma.07G075600	promoter
DMR_Chr07_7174899	Chr07	7174899	7174993	2.70089	0.123701	0.0422441	Hyper	Glyma.07G078700	promoter
DMR_Chr08_14704982	Chr08	14704982	14706555	0.417557	-0.103801	1.11e-62	Hypo	Glyma.08G183300	promoter
DMR_Chr08_20614747	Chr08	20614747	20615740	0.460335	-0.10042	1.05e-32	Hypo	Glyma.08G241400	promoter
DMR_Chr08_37884102	Chr08	37884102	37885568	0.46012	-0.10248	8.66e-43	Hypo	Glyma.08G279800	intron
DMR_Chr08_42363309	Chr08	42363309	42364599	0.35523	-0.103862	9.49e-60	Hypo	Glyma.08G305500	promoter
DMR_Chr08_43714800	Chr08	43714800	43715774	0.436639	-0.10141	7.88e-25	Hypo	Glyma.08G317600	promoter
DMR_Chr08_5787124	Chr08	5787124	5788218	0.462015	-0.185634	7.64e-48	Hypo	Glyma.08G075600	exon,intron,utr5,promoter
DMR_Chr08_5787124	Chr08	5787124	5788218	0.462015	-0.185634	7.64e-48	Hypo	Glyma.08G075700	promoter
DMR_Chr08_8335216	Chr08	8335216	8336649	0.103872	-0.100777	6.96e-56	Hypo	Glyma.08G108500	promoter
DMR_Chr08_8335216	Chr08	8335216	8336649	0.103872	-0.100777	6.96e-56	Hypo	Glyma.08G108600	promoter
DMR_Chr09_1472779	Chr09	1472779	1473764	0.492854	-0.100804	2.69e-32	Hypo	Glyma.09G018700	promoter
DMR_Chr09_42230785	Chr09	42230785	42231857	0.407678	-0.111674	1.28e-30	Hypo	Glyma.09G197700	exon,utr5,promoter
DMR_Chr09_4451066	Chr09	4451066	4451503	2.30418	0.108341	3.87e-08	Hyper	Glyma.09G051000	promoter
DMR_Chr09_48921732	Chr09	48921732	48922385	0.0793651	-0.148718	2.71e-06	Hypo	Glyma.09G272900	promoter
DMR_Chr09_6074192	Chr09	6074192	6075281	0.311134	-0.100076	1.28e-30	Hypo	Glyma.09G063300	exon,intron,utr5,promoter
DMR_Chr10_26391493	Chr10	26391493	26392575	0.448435	-0.10068	7.6e-22	Hypo	Glyma.10G111600	exon,utr5,promoter
DMR_Chr10_45205007	Chr10	45205007	45206504	0.0996423	-0.101979	5.22e-73	Hypo	Glyma.10G220800	promoter
DMR_Chr10_45205007	Chr10	45205007	45206504	0.0996423	-0.101979	5.22e-73	Hypo	Glyma.10G220700	intron,utr5
DMR_Chr10_45205007	Chr10	45205007	45206504	0.0996423	-0.101979	5.22e-73	Hypo	Glyma.13G139600	utr5
DMR_Chr10_47699811	Chr10	47699811	47700804	0.499147	-0.133126	1.65e-30	Hypo	Glyma.10G248800	promoter
DMR_Chr10_6271851	Chr10	6271851	6273124	0.449311	-0.111068	3.18e-40	Hypo	Glyma.10G065500	promoter
DMR_Chr11_10773737	Chr11	10773737	10775331	0.340017	-0.108525	1.26e-57	Hypo	Glyma.11G141100	exon,utr5,promoter
DMR_Chr11_15418624	Chr11	15418624	15421023	2.12795	0.106493	1.23e-80	Hyper	Glyma.11G163900	intron
DMR_Chr11_1965205	Chr11	1965205	1967498	0.243968	-0.128165	1e-116	Hypo	Glyma.11G027200	exon,intron
DMR_Chr11_1965205	Chr11	1965205	1967498	0.243968	-0.128165	1e-116	Hypo	Glyma.11G027300	promoter
DMR_Chr11_31203105	Chr11	31203105	31205002	0.0262064	-0.111353	5.74e-197	Hypo	Glyma.11G217500	exon,intron,utr5,promoter
DMR_Chr11_4843077	Chr11	4843077	4843294	0.0399216	-0.132868	8.36e-08	Hypo	Glyma.11G064200	promoter
DMR_Chr13_14941734	Chr13	14941734	14942550	0	-0.113924	0.00306991	Hypo	Glyma.13G052300	promoter
DMR_Chr13_15659479	Chr13	15659479	15660473	0.370176	-0.120188	6.93e-13	Hypo	Glyma.13G059200	exon,intron,utr5,promoter
DMR_Chr13_15659479	Chr13	15659479	15660473	0.370176	-0.120188	6.93e-13	Hypo	Glyma.06G039300	utr5
DMR_Chr13_19284482	Chr13	19284482	19285580	14.8564	0.108495	2.43e-45	Hyper	Glyma.13G083100	exon,utr5,promoter
DMR_Chr13_21297251	Chr13	21297251	21298244	0.491978	-0.102967	3.64e-31	Hypo	Glyma.13G097800	promoter
DMR_Chr13_25903714	Chr13	25903714	25905305	0.18426	-0.104519	2.01e-24	Hypo	Glyma.13G146000	promoter
DMR_Chr13_38923440	Chr13	38923440	38924430	0.349802	-0.126091	5.5e-16	Hypo	Glyma.13G288800	promoter
DMR_Chr14_47778771	Chr14	47778771	47780258	21.9073	0.105689	6.29e-60	Hyper	Glyma.14G212600	exon,intron,promoter
DMR_Chr14_47822878	Chr14	47822878	47825845	4.22666	0.117885	1.06e-142	Hyper	Glyma.14G213200	exon,intron,promoter
DMR_Chr14_6128546	Chr14	6128546	6129217	0.349679	-0.105572	9.78e-25	Hypo	Glyma.14G073000	promoter
DMR_Chr14_9738240	Chr14	9738240	9739168	0.468495	-0.105039	1.31e-32	Hypo	Glyma.14G100000	promoter
DMR_Chr15_19586457	Chr15	19586457	19587949	2.50595	0.100515	0	Hyper	Glyma.15G187700	exon,intron,utr5
DMR_Chr15_44965292	Chr15	44965292	44966382	0.392971	-0.105438	3.61e-69	Hypo	Glyma.15G238800	promoter
DMR_Chr15_44965292	Chr15	44965292	44966382	0.392971	-0.105438	3.61e-69	Hypo	Glyma.15G238700	exon,promoter
DMR_Chr16_21212995	Chr16	21212995	21213440	0.402278	-0.11782	0.00040198	Hypo	Glyma.16G104600	promoter
DMR_Chr16_21212995	Chr16	21212995	21213440	0.402278	-0.11782	0.00040198	Hypo	Glyma.16G104700	intron
DMR_Chr16_26320056	Chr16	26320056	26325552	2.69614	0.120954	1.86e-252	Hyper	Glyma.16G117900	promoter
DMR_Chr16_26320056	Chr16	26320056	26325552	2.69614	0.120954	1.86e-252	Hyper	Glyma.10G106700	utr3,utr5
DMR_Chr16_26320056	Chr16	26320056	26325552	2.69614	0.120954	1.86e-252	Hyper	Glyma.16G118100	exon,intron,utr5,promoter
DMR_Chr16_26320056	Chr16	26320056	26325552	2.69614	0.120954	1.86e-252	Hyper	Glyma.16G118000	exon,intron,utr3,utr5,promoter
DMR_Chr16_37016757	Chr16	37016757	37016829	-	0.104762	0.000256122	Hyper	Glyma.16G211200	intron,promoter
DMR_Chr16_6532165	Chr16	6532165	6533150	0.251213	-0.131889	2.05e-06	Hypo	Glyma.16G065800	exon,intron,utr5,promoter
DMR_Chr16_8808208	Chr16	8808208	8809178	2.35732	0.108105	1.54e-39	Hyper	Glyma.16G081800	exon,intron,promoter
DMR_Chr17_23586645	Chr17	23586645	23588344	0.152389	-0.109511	0	Hypo	Glyma.17G185800	exon,intron,promoter
DMR_Chr17_39053153	Chr17	39053153	39055346	0.0889244	-0.132604	3.53e-170	Hypo	Glyma.17G235400	exon,intron,promoter
DMR_Chr17_39053153	Chr17	39053153	39055346	0.0889244	-0.132604	3.53e-170	Hypo	Glyma.17G235500	exon,promoter
DMR_Chr17_39055552	Chr17	39055552	39056836	0.167832	-0.101501	8.82e-60	Hypo	Glyma.17G235400	promoter
DMR_Chr17_39055552	Chr17	39055552	39056836	0.167832	-0.101501	8.82e-60	Hypo	Glyma.17G235500	promoter
DMR_Chr17_39654098	Chr17	39654098	39655095	0.470407	-0.132971	5.9e-47	Hypo	Glyma.17G241200	intron
DMR_Chr17_4028065	Chr17	4028065	4028310	0.397667	-0.110829	0.0129313	Hypo	Glyma.17G052900	promoter
DMR_Chr17_40383566	Chr17	40383566	40384564	0.0767176	-0.101175	1.29e-54	Hypo	Glyma.17G248600	exon,intron,utr3
DMR_Chr18_44965178	Chr18	44965178	44966166	0.214316	-0.10038	7.08e-58	Hypo	Glyma.18G186800	exon,utr3
DMR_Chr18_44965178	Chr18	44965178	44966166	0.214316	-0.10038	7.08e-58	Hypo	Glyma.18G186900	exon,promoter
DMR_Chr18_810310	Chr18	810310	815003	0.362643	-0.111226	7.39e-150	Hypo	Glyma.18G011500	exon,intron
DMR_Chr19_1093301	Chr19	1093301	1094296	0.433549	-0.110548	2.32e-23	Hypo	Glyma.19G011300	exon,intron,utr5,promoter
DMR_Chr19_1093301	Chr19	1093301	1094296	0.433549	-0.110548	2.32e-23	Hypo	Glyma.07G145000	utr5
DMR_Chr19_15264078	Chr19	15264078	15265167	2.53496	0.122214	1.99e-29	Hyper	Glyma.19G064200	intron,utr3
DMR_Chr19_15264078	Chr19	15264078	15265167	2.53496	0.122214	1.99e-29	Hyper	Glyma.19G064300	exon,utr5,promoter
DMR_Chr19_22724496	Chr19	22724496	22725301	2.025	0.13287	0.00922613	Hyper	Glyma.19G069700	promoter
DMR_Chr19_27066051	Chr19	27066051	27067045	0.491719	-0.100347	3.13e-25	Hypo	Glyma.19G074500	promoter
DMR_Chr19_30395279	Chr19	30395279	30396571	0.131951	-0.107993	4.79e-84	Hypo	Glyma.19G084600	exon,intron,utr5,promoter
DMR_Chr19_30395279	Chr19	30395279	30396571	0.131951	-0.107993	4.79e-84	Hypo	Glyma.19G084800	promoter
DMR_Chr19_38205059	Chr19	38205059	38206034	0.3539	-0.102667	1.04e-37	Hypo	Glyma.19G124000	exon,intron,utr5,promoter
DMR_Chr19_38205059	Chr19	38205059	38206034	0.3539	-0.102667	1.04e-37	Hypo	Glyma.05G210500	utr5
DMR_Chr19_38205059	Chr19	38205059	38206034	0.3539	-0.102667	1.04e-37	Hypo	Glyma.20G076900	utr5
DMR_Chr19_40542572	Chr19	40542572	40544051	0.409136	-0.10395	9.58e-43	Hypo	Glyma.19G144200	promoter
DMR_Chr19_43313560	Chr19	43313560	43313969	0.308329	-0.108152	3.28e-10	Hypo	Glyma.19G172100	promoter
DMR_Chr19_45682808	Chr19	45682808	45683997	0.153999	-0.103397	6.54e-54	Hypo	Glyma.19G199800	exon,intron,utr3,utr5,promoter
DMR_Chr19_50419962	Chr19	50419962	50420935	0.493958	-0.103976	8.16e-39	Hypo	Glyma.19G261100	exon,intron,utr5
DMR_Chr19_5355494	Chr19	5355494	5358288	5.60762	0.220077	0	Hyper	Glyma.19G038200	exon,intron,utr3,utr5,promoter
DMR_Chr19_601831	Chr19	601831	603592	0.296971	-0.1008	8.8e-53	Hypo	Glyma.19G006300	promoter
DMR_Chr19_835236	Chr19	835236	836934	0.295107	-0.138787	5.09e-19	Hypo	Glyma.19G008500	promoter
DMR_Chr20_1365799	Chr20	1365799	1368193	4.28815	0.148846	2.59e-137	Hyper	Glyma.20G014700	exon,intron
DMR_Chr20_2703065	Chr20	2703065	2703116	0.466601	-0.279709	0.000168991	Hypo	Glyma.20G025000	promoter
DMR_Chr20_47738451	Chr20	47738451	47740142	4.28282	0.100261	5.16e-35	Hyper	Glyma.20G248000	intron
DMR_scaffold_1057_137	scaffold_1057	137	4884	0.085301	-0.372922	0	Hypo	Glyma.U000800	exon,promoter
DMR_scaffold_1057_137	scaffold_1057	137	4884	0.085301	-0.372922	0	Hypo	Glyma.U000900	exon,intron,utr3,utr5,promoter
DMR_scaffold_1078_2447	scaffold_1078	2447	4395	0.00367678	-0.335036	0	Hypo	Glyma.U001100	exon,promoter
DMR_scaffold_111_10225	scaffold_111	10225	11618	0.316085	-0.121196	8.43e-33	Hypo	Glyma.U001400	promoter
DMR_scaffold_111_11723	scaffold_111	11723	14818	0.435653	-0.15192	4.01e-62	Hypo	Glyma.U001400	exon,intron,promoter
DMR_scaffold_111_27409	scaffold_111	27409	28968	0.242568	-0.186254	9.36e-96	Hypo	Glyma.U001500	exon,intron,promoter
DMR_scaffold_111_46409	scaffold_111	46409	48407	0.327355	-0.15238	4.69e-64	Hypo	Glyma.U001600	exon,intron
DMR_scaffold_123_26378	scaffold_123	26378	27544	18.9434	0.125725	1.51e-108	Hyper	Glyma.U003000	intron
DMR_scaffold_123_30775	scaffold_123	30775	31861	0.234308	-0.194176	7.83e-133	Hypo	Glyma.U003000	intron
DMR_scaffold_123_39966	scaffold_123	39966	41061	13.3672	0.153629	3.8e-46	Hyper	Glyma.U003000	promoter
DMR_scaffold_123_41067	scaffold_123	41067	41560	0.298072	-0.160479	1.59e-56	Hypo	Glyma.U003000	promoter
DMR_scaffold_128_23991	scaffold_128	23991	24063	3.03621	0.216235	1.24e-05	Hyper	Glyma.U003900	intron
DMR_scaffold_137_12507	scaffold_137	12507	12756	0.453755	-0.153215	0.000103511	Hypo	Glyma.U004600	intron,utr3
DMR_scaffold_137_13573	scaffold_137	13573	13830	0.267407	-0.307508	4.04e-06	Hypo	Glyma.U004600	exon,utr3
DMR_scaffold_137_31515	scaffold_137	31515	32469	0.344181	-0.255161	1.01e-43	Hypo	Glyma.U004700	intron,utr3
DMR_scaffold_137_35135	scaffold_137	35135	36504	3.18772	0.147292	1.01e-12	Hyper	Glyma.U004700	promoter
DMR_scaffold_137_7353	scaffold_137	7353	8723	2.32425	0.118638	2.22e-06	Hyper	Glyma.U004600	exon,intron,utr3
DMR_scaffold_139_19300	scaffold_139	19300	20290	2.02008	0.101886	3.11e-08	Hyper	Glyma.U005100	promoter
DMR_scaffold_139_20291	scaffold_139	20291	21270	0.474549	-0.158561	1.51e-15	Hypo	Glyma.U005100	promoter
DMR_scaffold_151_6314	scaffold_151	6314	6781	2.08083	0.136222	5.94e-23	Hyper	Glyma.U005600	promoter
DMR_scaffold_152_24430	scaffold_152	24430	24489	2.96465	0.183612	5.44e-05	Hyper	Glyma.U005700	exon,intron
DMR_scaffold_157_15524	scaffold_157	15524	18277	0.457033	-0.105722	3e-58	Hypo	Glyma.U005900	exon,intron,promoter
DMR_scaffold_164_1057	scaffold_164	1057	3055	0.270154	-0.280562	0	Hypo	Glyma.U006000	exon,promoter
DMR_scaffold_164_12789	scaffold_164	12789	13774	3.27487	0.110892	1.59e-30	Hyper	Glyma.U006200	promoter
DMR_scaffold_164_13908	scaffold_164	13908	15583	2.1003	0.13501	2.39e-69	Hyper	Glyma.03G067600	utr5
DMR_scaffold_164_13908	scaffold_164	13908	15583	2.1003	0.13501	2.39e-69	Hyper	Glyma.08G182100	utr5
DMR_scaffold_164_13908	scaffold_164	13908	15583	2.1003	0.13501	2.39e-69	Hyper	Glyma.U006200	exon,utr5,promoter
DMR_scaffold_164_13908	scaffold_164	13908	15583	2.1003	0.13501	2.39e-69	Hyper	Glyma.14G106900	utr5
DMR_scaffold_164_13908	scaffold_164	13908	15583	2.1003	0.13501	2.39e-69	Hyper	Glyma.13G265700	utr5
DMR_scaffold_164_15604	scaffold_164	15604	16182	0.0665666	-0.117306	2.66e-48	Hypo	Glyma.03G067600	utr5
DMR_scaffold_164_15604	scaffold_164	15604	16182	0.0665666	-0.117306	2.66e-48	Hypo	Glyma.08G182100	utr5
DMR_scaffold_164_15604	scaffold_164	15604	16182	0.0665666	-0.117306	2.66e-48	Hypo	Glyma.U006200	exon,intron,utr5
DMR_scaffold_164_15604	scaffold_164	15604	16182	0.0665666	-0.117306	2.66e-48	Hypo	Glyma.14G106900	utr5
DMR_scaffold_164_15604	scaffold_164	15604	16182	0.0665666	-0.117306	2.66e-48	Hypo	Glyma.13G265700	utr5
DMR_scaffold_164_16489	scaffold_164	16489	20087	0.159152	-0.194866	1.08e-248	Hypo	Glyma.U006300	exon,intron,promoter
DMR_scaffold_164_16489	scaffold_164	16489	20087	0.159152	-0.194866	1.08e-248	Hypo	Glyma.U006200	exon,intron,utr3
DMR_scaffold_164_16489	scaffold_164	16489	20087	0.159152	-0.194866	1.08e-248	Hypo	Glyma.14G106900	utr3
DMR_scaffold_164_16489	scaffold_164	16489	20087	0.159152	-0.194866	1.08e-248	Hypo	Glyma.08G182100	utr3
DMR_scaffold_164_4271	scaffold_164	4271	6870	0.111096	-0.1674	1.56e-224	Hypo	Glyma.U006100	exon,intron
DMR_scaffold_164_9989	scaffold_164	9989	12388	21.3797	0.130353	3.13e-204	Hyper	Glyma.U006100	promoter
DMR_scaffold_165_18381	scaffold_165	18381	18638	0.0351388	-0.108318	4.55e-35	Hypo	Glyma.U006500	exon
DMR_scaffold_165_21482	scaffold_165	21482	22478	11.2094	0.101755	7.3e-36	Hyper	Glyma.U006500	promoter
DMR_scaffold_168_12834	scaffold_168	12834	16033	2.73626	0.227142	7.62e-143	Hyper	Glyma.U006600	promoter
DMR_scaffold_168_16934	scaffold_168	16934	19327	0.27272	-0.290416	1.59e-242	Hypo	Glyma.U006700	promoter
DMR_scaffold_1718_202	scaffold_1718	202	1396	0.465925	-0.248343	2.28e-127	Hypo	Glyma.U006800	exon,intron,utr5,promoter
DMR_scaffold_1718_202	scaffold_1718	202	1396	0.465925	-0.248343	2.28e-127	Hypo	Glyma.05G164600	utr5
DMR_scaffold_186_12045	scaffold_186	12045	13435	0.328493	-0.103097	1.72e-38	Hypo	Glyma.U007500	promoter
DMR_scaffold_195_35097	scaffold_195	35097	35362	28.6364	0.184242	8.17e-11	Hyper	Glyma.U007900	promoter
DMR_scaffold_197_10859	scaffold_197	10859	13156	0.413946	-0.126919	3.5e-99	Hypo	Glyma.U008400	exon,intron
DMR_scaffold_197_13161	scaffold_197	13161	13702	8.86792	0.464171	3.63e-173	Hyper	Glyma.U008400	exon,intron
DMR_scaffold_205_4455	scaffold_205	4455	5225	0.323027	-0.211688	5.72e-54	Hypo	Glyma.U008700	exon,promoter
DMR_scaffold_205_6149	scaffold_205	6149	6518	0.238381	-0.233858	8.11e-30	Hypo	Glyma.U008700	promoter
DMR_scaffold_208_306	scaffold_208	306	1600	0.0345431	-0.141635	1.98e-115	Hypo	Glyma.U008800	exon,intron,utr3
DMR_scaffold_208_6147	scaffold_208	6147	8537	28.8835	0.196026	0	Hyper	Glyma.U008900	promoter
DMR_scaffold_2080_2369	scaffold_2080	2369	3151	0.00553456	-0.45594	0	Hypo	Glyma.03G053400	utr3,utr5
DMR_scaffold_2080_2369	scaffold_2080	2369	3151	0.00553456	-0.45594	0	Hypo	Glyma.U009100	exon,intron,utr3,utr5
DMR_scaffold_21_1048954	scaffold_21	1048954	1052952	2.32136	0.104442	4.53e-88	Hyper	Glyma.U013600	exon,intron,utr5,promoter
DMR_scaffold_21_1052955	scaffold_21	1052955	1053950	0.491292	-0.109102	1.28e-33	Hypo	Glyma.U013600	exon,intron,utr3
DMR_scaffold_21_1055159	scaffold_21	1055159	1056749	0.483501	-0.162945	1.49e-103	Hypo	Glyma.U013600	intron
DMR_scaffold_21_1056755	scaffold_21	1056755	1056945	3.55423	0.118053	2.2e-06	Hyper	Glyma.U013600	intron
DMR_scaffold_21_1059253	scaffold_21	1059253	1061238	2.19179	0.132205	1.53e-88	Hyper	Glyma.U013600	intron
DMR_scaffold_21_1067355	scaffold_21	1067355	1070049	4.03561	0.151961	2.32e-191	Hyper	Glyma.U013700	promoter
DMR_scaffold_21_122670	scaffold_21	122670	125864	5.41706	0.123959	3.46e-239	Hyper	Glyma.U009800	promoter
DMR_scaffold_21_122670	scaffold_21	122670	125864	5.41706	0.123959	3.46e-239	Hyper	Glyma.U009700	exon,promoter
DMR_scaffold_21_1246517	scaffold_21	1246517	1247508	12.9024	0.100218	1.71e-47	Hyper	Glyma.U013800	exon
DMR_scaffold_21_1248521	scaffold_21	1248521	1251207	0.0710206	-0.223967	0	Hypo	Glyma.U013800	exon,intron,utr5,promoter
DMR_scaffold_21_127068	scaffold_21	127068	128359	0.0192307	-0.100001	4.88e-197	Hypo	Glyma.U009800	exon,intron
DMR_scaffold_21_1290615	scaffold_21	1290615	1291610	0.0629362	-0.10015	2.68e-306	Hypo	Glyma.U013900	exon,promoter
DMR_scaffold_21_1291914	scaffold_21	1291914	1292508	0.278375	-0.108244	3.83e-25	Hypo	Glyma.U013900	promoter
DMR_scaffold_21_1293013	scaffold_21	1293013	1295808	0.362859	-0.189682	6.57e-181	Hypo	Glyma.U013900	promoter
DMR_scaffold_21_1383318	scaffold_21	1383318	1384401	0.466465	-0.101878	1.54e-40	Hypo	Glyma.U014000	promoter
DMR_scaffold_21_138366	scaffold_21	138366	140961	3.76109	0.111695	2.82e-165	Hyper	Glyma.U009900	exon,intron,promoter
DMR_scaffold_21_1384511	scaffold_21	1384511	1385910	0.0519241	-0.183568	1.17e-222	Hypo	Glyma.U014000	exon,intron,utr5,promoter
DMR_scaffold_21_1385916	scaffold_21	1385916	1388710	2.35178	0.106231	5.09e-102	Hyper	Glyma.U014000	exon,intron
DMR_scaffold_21_1388713	scaffold_21	1388713	1390209	0.328962	-0.132627	2.61e-82	Hypo	Glyma.U014000	exon,intron,utr3
DMR_scaffold_21_1511113	scaffold_21	1511113	1512108	0.20826	-0.106574	1.46e-42	Hypo	Glyma.U014100	exon,intron
DMR_scaffold_21_1512617	scaffold_21	1512617	1513610	4.6241	0.109545	2.72e-54	Hyper	Glyma.U014100	intron
DMR_scaffold_21_1513840	scaffold_21	1513840	1514107	0.0318009	-0.118465	8.52e-19	Hypo	Glyma.U014100	intron
DMR_scaffold_21_1515213	scaffold_21	1515213	1518110	0.177235	-0.189291	6.51e-273	Hypo	Glyma.U014100	exon,intron,utr5,promoter
DMR_scaffold_21_1544421	scaffold_21	1544421	1545498	0.491754	-0.103384	4.31e-27	Hypo	Glyma.U014200	promoter
DMR_scaffold_21_1673368	scaffold_21	1673368	1674588	0.472437	-0.141807	6.16e-45	Hypo	Glyma.U014300	promoter
DMR_scaffold_21_1674831	scaffold_21	1674831	1674907	3.93143	0.119302	0.000464468	Hyper	Glyma.U014300	exon,promoter
DMR_scaffold_21_1722324	scaffold_21	1722324	1723438	2.2751	0.109294	1.47e-32	Hyper	Glyma.U014400	promoter
DMR_scaffold_21_1750324	scaffold_21	1750324	1753522	7.09259	0.126428	1.13e-247	Hyper	Glyma.U014500	promoter
DMR_scaffold_21_1754328	scaffold_21	1754328	1756122	0.0114005	-0.14743	7.63e-283	Hypo	Glyma.U014500	exon,intron,utr3
DMR_scaffold_21_1755229	scaffold_21	1755229	1757521	0.164313	-0.21734	4e-224	Hypo	Glyma.U014500	exon,intron,utr3
DMR_scaffold_21_176778	scaffold_21	176778	179953	0.172049	-0.136095	4.3e-176	Hypo	Glyma.U010000	exon,intron
DMR_scaffold_21_1802723	scaffold_21	1802723	1805017	0.10354	-0.112007	4.12e-100	Hypo	Glyma.U014600	exon,intron,utr5,promoter
DMR_scaffold_21_1805029	scaffold_21	1805029	1806118	2.20831	0.111394	3.82e-40	Hyper	Glyma.U014600	promoter
DMR_scaffold_21_195642	scaffold_21	195642	197631	0.0443844	-0.112465	3.41e-182	Hypo	Glyma.U010100	intron
DMR_scaffold_21_197839	scaffold_21	197839	199234	15.2485	0.138335	1.1e-124	Hyper	Glyma.U010100	exon,intron
DMR_scaffold_21_1983681	scaffold_21	1983681	1986473	5.98857	0.178603	2.21e-194	Hyper	Glyma.U014700	exon,utr3
DMR_scaffold_21_1992321	scaffold_21	1992321	1995772	0.128097	-0.205306	0	Hypo	Glyma.U014700	exon,intron,utr5,promoter
DMR_scaffold_21_199239	scaffold_21	199239	201737	0.171683	-0.254517	1.55e-206	Hypo	Glyma.U010100	exon,intron,promoter
DMR_scaffold_21_199239	scaffold_21	199239	201737	0.171683	-0.254517	1.55e-206	Hypo	Glyma.U010200	promoter
DMR_scaffold_21_2001680	scaffold_21	2001680	2002778	2.37472	0.103283	8.1e-42	Hyper	Glyma.U014800	promoter
DMR_scaffold_21_2002883	scaffold_21	2002883	2004378	23.036	0.136549	1.48e-204	Hyper	Glyma.U014800	exon,intron,promoter
DMR_scaffold_21_202739	scaffold_21	202739	204036	2.36055	0.199188	4.31e-57	Hyper	Glyma.U010200	exon,intron,promoter
DMR_scaffold_21_2087564	scaffold_21	2087564	2090161	4.37482	0.181378	1.44e-272	Hyper	Glyma.U014900	exon,intron,utr5,promoter
DMR_scaffold_21_2090665	scaffold_21	2090665	2093263	0.302874	-0.157408	1.26e-204	Hypo	Glyma.U014900	exon,intron,utr3
DMR_scaffold_21_2106568	scaffold_21	2106568	2107957	0.161298	-0.107933	4.47e-52	Hypo	Glyma.U015000	promoter
DMR_scaffold_21_2108064	scaffold_21	2108064	2109258	0.299762	-0.155362	1.82e-66	Hypo	Glyma.U015000	exon,intron,utr5,promoter
DMR_scaffold_21_2111964	scaffold_21	2111964	2112963	0.493419	-0.191952	1.86e-21	Hypo	Glyma.U015000	intron,utr5
DMR_scaffold_21_2116265	scaffold_21	2116265	2118052	2.78436	0.160956	1.62e-121	Hyper	Glyma.U015000	intron,utr5
DMR_scaffold_21_2118805	scaffold_21	2118805	2119957	0.240015	-0.240774	1.53e-55	Hypo	Glyma.U015000	exon,intron
DMR_scaffold_21_2120801	scaffold_21	2120801	2122360	2.06962	0.101456	6.03e-34	Hyper	Glyma.U015000	intron
DMR_scaffold_21_2122487	scaffold_21	2122487	2123739	6.59948	0.12475	1.15e-75	Hyper	Glyma.U015000	intron
DMR_scaffold_21_2126383	scaffold_21	2126383	2129163	0.186515	-0.14048	5.39e-193	Hypo	Glyma.U015000	exon,intron,utr3
DMR_scaffold_21_2244914	scaffold_21	2244914	2247484	5.75631	0.140004	8.35e-200	Hyper	Glyma.U015100	exon,promoter
DMR_scaffold_21_2251013	scaffold_21	2251013	2252873	0.0585714	-0.100196	6.47e-48	Hypo	Glyma.02G089200	utr3,utr5
DMR_scaffold_21_2251013	scaffold_21	2251013	2252873	0.0585714	-0.100196	6.47e-48	Hypo	Glyma.U015200	exon,intron,utr3,utr5
DMR_scaffold_21_2253013	scaffold_21	2253013	2256312	0.2737	-0.203094	3.7e-163	Hypo	Glyma.U015200	promoter
DMR_scaffold_21_2305414	scaffold_21	2305414	2307812	0.428428	-0.166862	4.07e-110	Hypo	Glyma.U015300	exon,promoter
DMR_scaffold_21_2307816	scaffold_21	2307816	2310807	2.54554	0.102413	1.94e-115	Hyper	Glyma.U015300	promoter
DMR_scaffold_21_2315214	scaffold_21	2315214	2317627	3.53004	0.120117	8.41e-118	Hyper	Glyma.U015400	exon,intron,utr3
DMR_scaffold_21_2320428	scaffold_21	2320428	2323310	0.106124	-0.145893	2.41e-212	Hypo	Glyma.U015400	exon,intron,utr5,promoter
DMR_scaffold_21_23267	scaffold_21	23267	25345	22.0156	0.120364	1.57e-85	Hyper	Glyma.U009200	promoter
DMR_scaffold_21_2334113	scaffold_21	2334113	2336108	2.07273	0.184628	2.01e-119	Hyper	Glyma.U015500	exon,intron,promoter
DMR_scaffold_21_2336316	scaffold_21	2336316	2337608	0.446485	-0.157944	1.63e-79	Hypo	Glyma.U015500	exon,intron
DMR_scaffold_21_2338013	scaffold_21	2338013	2340497	5.3006	0.186219	5.46e-229	Hyper	Glyma.U015600	exon,utr3
DMR_scaffold_21_2342107	scaffold_21	2342107	2345102	0.271368	-0.154713	1.44e-126	Hypo	Glyma.U015600	exon,intron
DMR_scaffold_21_2347223	scaffold_21	2347223	2348309	0.483583	-0.223739	2.33e-63	Hypo	Glyma.U015700	promoter
DMR_scaffold_21_2347223	scaffold_21	2347223	2348309	0.483583	-0.223739	2.33e-63	Hypo	Glyma.U015600	intron
DMR_scaffold_21_2348813	scaffold_21	2348813	2351006	2.54709	0.175649	6.56e-111	Hyper	Glyma.U015700	exon,intron,utr3,utr5,promoter
DMR_scaffold_21_2348813	scaffold_21	2348813	2351006	2.54709	0.175649	6.56e-111	Hyper	Glyma.U015600	intron
DMR_scaffold_21_2348813	scaffold_21	2348813	2351006	2.54709	0.175649	6.56e-111	Hyper	Glyma.17G035900	utr3
DMR_scaffold_21_2353117	scaffold_21	2353117	2354811	0.296542	-0.101014	7.48e-62	Hypo	Glyma.U015600	exon,intron,utr5,promoter
DMR_scaffold_21_2404457	scaffold_21	2404457	2406800	0.0166879	-0.128514	5.63e-181	Hypo	Glyma.U015800	exon,intron,promoter
DMR_scaffold_21_2407519	scaffold_21	2407519	2408711	2.08933	0.104464	4.57e-42	Hyper	Glyma.U015800	promoter
DMR_scaffold_21_2492281	scaffold_21	2492281	2493278	2.00358	0.129471	9.7e-51	Hyper	Glyma.U015900	promoter
DMR_scaffold_21_2518185	scaffold_21	2518185	2519378	0.018044	-0.106985	4.05e-51	Hypo	Glyma.U016100	exon,intron,utr3
DMR_scaffold_21_2526082	scaffold_21	2526082	2527078	0.499928	-0.169818	7.59e-22	Hypo	Glyma.U016100	intron
DMR_scaffold_21_2527583	scaffold_21	2527583	2529980	3.69804	0.220482	2.43e-275	Hyper	Glyma.U016100	intron
DMR_scaffold_21_2536182	scaffold_21	2536182	2537779	0.121546	-0.109286	4.12e-97	Hypo	Glyma.U016100	intron
DMR_scaffold_21_2537983	scaffold_21	2537983	2539980	3.55618	0.107538	1.84e-123	Hyper	Glyma.U016100	intron
DMR_scaffold_21_2541487	scaffold_21	2541487	2543475	0.0540844	-0.113544	4.87e-129	Hypo	Glyma.U016100	exon,intron,utr5,promoter
DMR_scaffold_21_2544583	scaffold_21	2544583	2547262	0.376474	-0.160084	5.28e-121	Hypo	Glyma.U016100	promoter
DMR_scaffold_21_2568587	scaffold_21	2568587	2571780	3.69106	0.151874	2.75e-247	Hyper	Glyma.U016200	promoter
DMR_scaffold_21_2585981	scaffold_21	2585981	2589577	0.237327	-0.133404	3.36e-154	Hypo	Glyma.U016300	exon,intron,utr5,promoter
DMR_scaffold_21_2585981	scaffold_21	2585981	2589577	0.237327	-0.133404	3.36e-154	Hypo	Glyma.12G086300	utr5
DMR_scaffold_21_2585981	scaffold_21	2585981	2589577	0.237327	-0.133404	3.36e-154	Hypo	Glyma.11G105200	utr5
DMR_scaffold_21_260226	scaffold_21	260226	262724	0.145358	-0.167182	2.94e-181	Hypo	Glyma.U010400	promoter
DMR_scaffold_21_2607582	scaffold_21	2607582	2610279	0.196406	-0.173386	1.18e-221	Hypo	Glyma.U016500	exon,intron
DMR_scaffold_21_2614182	scaffold_21	2614182	2615178	0.485985	-0.164004	6.68e-65	Hypo	Glyma.U016500	intron
DMR_scaffold_21_2619182	scaffold_21	2619182	2622377	2.93221	0.171226	1.05e-290	Hyper	Glyma.U016500	intron
DMR_scaffold_21_2622585	scaffold_21	2622585	2623575	0.0298926	-0.102447	1.52e-78	Hypo	Glyma.U016500	exon,intron
DMR_scaffold_21_2626687	scaffold_21	2626687	2629080	0.14208	-0.19263	6.46e-216	Hypo	Glyma.U016500	exon,intron,utr5,promoter
DMR_scaffold_21_2629084	scaffold_21	2629084	2630379	10.8487	0.264982	0	Hyper	Glyma.U016500	promoter
DMR_scaffold_21_2630382	scaffold_21	2630382	2632075	0.23061	-0.107134	5.52e-300	Hypo	Glyma.U016600	exon,promoter
DMR_scaffold_21_2630382	scaffold_21	2630382	2632075	0.23061	-0.107134	5.52e-300	Hypo	Glyma.U016500	promoter
DMR_scaffold_21_2632883	scaffold_21	2632883	2634180	0.492074	-0.11422	6.29e-50	Hypo	Glyma.U016600	promoter
DMR_scaffold_21_2690881	scaffold_21	2690881	2694779	0.191477	-0.203848	1e-272	Hypo	Glyma.U016700	promoter
DMR_scaffold_21_2799186	scaffold_21	2799186	2801776	3.02564	0.151731	3.1e-223	Hyper	Glyma.U016800	promoter
DMR_scaffold_21_2803381	scaffold_21	2803381	2805779	0.0248371	-0.129809	2.33e-268	Hypo	Glyma.U016800	exon,intron,utr3
DMR_scaffold_21_2805781	scaffold_21	2805781	2807877	24.2146	0.18177	1.94e-192	Hyper	Glyma.U016900	exon,intron
DMR_scaffold_21_2807921	scaffold_21	2807921	2809879	0.10716	-0.146534	9.81e-189	Hypo	Glyma.U016900	exon,intron,promoter
DMR_scaffold_21_2810487	scaffold_21	2810487	2812880	3.03459	0.12485	2.39e-147	Hyper	Glyma.U017000	exon,intron,utr3
DMR_scaffold_21_2810487	scaffold_21	2810487	2812880	3.03459	0.12485	2.39e-147	Hyper	Glyma.16G011800	utr3
DMR_scaffold_21_2810487	scaffold_21	2810487	2812880	3.03459	0.12485	2.39e-147	Hyper	Glyma.06G244200	utr3
DMR_scaffold_21_2810487	scaffold_21	2810487	2812880	3.03459	0.12485	2.39e-147	Hyper	Glyma.U016900	promoter
DMR_scaffold_21_2814381	scaffold_21	2814381	2815677	6.60256	0.100838	1.01e-77	Hyper	Glyma.U017000	exon,intron,utr3
DMR_scaffold_21_2814381	scaffold_21	2814381	2815677	6.60256	0.100838	1.01e-77	Hyper	Glyma.U017100	promoter
DMR_scaffold_21_2814381	scaffold_21	2814381	2815677	6.60256	0.100838	1.01e-77	Hyper	Glyma.U017200	promoter
DMR_scaffold_21_2822921	scaffold_21	2822921	2823880	0.0626758	-0.126204	2.75e-23	Hypo	Glyma.U017000	intron
DMR_scaffold_21_2823885	scaffold_21	2823885	2826480	0.248703	-0.234729	1.08e-175	Hypo	Glyma.14G114400	utr5
DMR_scaffold_21_2823885	scaffold_21	2823885	2826480	0.248703	-0.234729	1.08e-175	Hypo	Glyma.U017000	exon,intron,utr5,promoter
DMR_scaffold_21_2823885	scaffold_21	2823885	2826480	0.248703	-0.234729	1.08e-175	Hypo	Glyma.16G011800	utr5
DMR_scaffold_21_2823885	scaffold_21	2823885	2826480	0.248703	-0.234729	1.08e-175	Hypo	Glyma.06G244200	utr5
DMR_scaffold_21_2823885	scaffold_21	2823885	2826480	0.248703	-0.234729	1.08e-175	Hypo	Glyma.01G031200	utr5
DMR_scaffold_21_2844682	scaffold_21	2844682	2847480	0.22127	-0.177293	1.65e-233	Hypo	Glyma.U017300	exon,intron,utr5,promoter
DMR_scaffold_21_287644	scaffold_21	287644	289523	0.0168332	-0.103772	1.17e-111	Hypo	Glyma.U010500	exon,intron,utr5,promoter
DMR_scaffold_21_2888181	scaffold_21	2888181	2890580	0.209861	-0.242907	1.58e-271	Hypo	Glyma.U017400	exon,intron,utr3
DMR_scaffold_21_2892581	scaffold_21	2892581	2895580	3.74618	0.128723	3.69e-181	Hyper	Glyma.13G295100	utr3
DMR_scaffold_21_2892581	scaffold_21	2892581	2895580	3.74618	0.128723	3.69e-181	Hyper	Glyma.18G079700	utr3
DMR_scaffold_21_2892581	scaffold_21	2892581	2895580	3.74618	0.128723	3.69e-181	Hyper	Glyma.U017400	exon,intron,utr3
DMR_scaffold_21_2892581	scaffold_21	2892581	2895580	3.74618	0.128723	3.69e-181	Hyper	Glyma.15G179000	utr3
DMR_scaffold_21_289529	scaffold_21	289529	291814	40.3805	0.209274	0	Hyper	Glyma.U010500	promoter
DMR_scaffold_21_2899486	scaffold_21	2899486	2902080	0.293765	-0.170991	1.78e-182	Hypo	Glyma.U017400	exon,intron
DMR_scaffold_21_2905481	scaffold_21	2905481	2908380	2.3324	0.113951	5.58e-102	Hyper	Glyma.U017500	exon,intron,utr3,utr5,promoter
DMR_scaffold_21_2905481	scaffold_21	2905481	2908380	2.3324	0.113951	5.58e-102	Hyper	Glyma.U017400	exon,intron
DMR_scaffold_21_2908381	scaffold_21	2908381	2910079	0.227604	-0.177583	2.67e-162	Hypo	Glyma.U017400	intron
DMR_scaffold_21_2911881	scaffold_21	2911881	2914765	2.19564	0.103595	2.29e-97	Hyper	Glyma.U017400	exon,intron
DMR_scaffold_21_2914799	scaffold_21	2914799	2916380	0.274225	-0.296671	1.05e-157	Hypo	Glyma.U017400	exon,intron
DMR_scaffold_21_2919581	scaffold_21	2919581	2921875	3.43461	0.142195	4.61e-191	Hyper	Glyma.U017400	intron
DMR_scaffold_21_2922918	scaffold_21	2922918	2923876	0.212266	-0.106649	2.06e-40	Hypo	Glyma.18G079700	utr5
DMR_scaffold_21_2922918	scaffold_21	2922918	2923876	0.212266	-0.106649	2.06e-40	Hypo	Glyma.U017400	exon,intron,utr5,promoter
DMR_scaffold_21_2922918	scaffold_21	2922918	2923876	0.212266	-0.106649	2.06e-40	Hypo	Glyma.15G179000	utr5
DMR_scaffold_21_2924383	scaffold_21	2924383	2926172	0.0945595	-0.120136	3.42e-159	Hypo	Glyma.U017400	promoter
DMR_scaffold_21_2934387	scaffold_21	2934387	2936276	0.182244	-0.104235	2.96e-75	Hypo	Glyma.U017600	exon,intron,utr3,utr5,promoter
DMR_scaffold_21_2936443	scaffold_21	2936443	2938474	19.2369	0.141119	7.21e-203	Hyper	Glyma.U017600	promoter
DMR_scaffold_21_2938512	scaffold_21	2938512	2941479	0.23578	-0.245164	1.87e-303	Hypo	Glyma.U017700	exon,intron,utr3
DMR_scaffold_21_2938512	scaffold_21	2938512	2941479	0.23578	-0.245164	1.87e-303	Hypo	Glyma.U017800	promoter
DMR_scaffold_21_2944390	scaffold_21	2944390	2946479	3.03222	0.140459	1e-101	Hyper	Glyma.U017700	intron
DMR_scaffold_21_2953282	scaffold_21	2953282	2955680	0.107105	-0.15091	3.45e-186	Hypo	Glyma.U017700	exon,intron,utr5,promoter
DMR_scaffold_21_297433	scaffold_21	297433	299421	5.91355	0.171469	8.89e-89	Hyper	Glyma.U010600	exon,intron,utr3
DMR_scaffold_21_302127	scaffold_21	302127	304222	0.347353	-0.107558	4.39e-89	Hypo	Glyma.U010600	exon,intron,utr5,promoter
DMR_scaffold_21_3023969	scaffold_21	3023969	3027064	5.97758	0.17349	0	Hyper	Glyma.U017900	promoter
DMR_scaffold_21_3034566	scaffold_21	3034566	3037464	0.16442	-0.162042	7.76e-240	Hypo	Glyma.U018000	exon,intron,utr5,promoter
DMR_scaffold_21_304335	scaffold_21	304335	305623	0.425136	-0.154001	8.65e-47	Hypo	Glyma.U010600	promoter
DMR_scaffold_21_3062665	scaffold_21	3062665	3065362	4.78787	0.124465	7.45e-148	Hyper	Glyma.U018200	exon,intron,utr3
DMR_scaffold_21_3066372	scaffold_21	3066372	3069361	0.228705	-0.173117	5.23e-260	Hypo	Glyma.U018200	exon,intron,utr5,promoter
DMR_scaffold_21_3103970	scaffold_21	3103970	3107764	0.346964	-0.104671	6.38e-122	Hypo	Glyma.U018300	promoter
DMR_scaffold_21_3143965	scaffold_21	3143965	3146861	8.82509	0.179456	4.83e-297	Hyper	Glyma.U018600	promoter
DMR_scaffold_21_3143965	scaffold_21	3143965	3146861	8.82509	0.179456	4.83e-297	Hyper	Glyma.U018500	exon,intron,utr3
DMR_scaffold_21_3143965	scaffold_21	3143965	3146861	8.82509	0.179456	4.83e-297	Hyper	Glyma.02G181000	utr3
DMR_scaffold_21_3155562	scaffold_21	3155562	3158461	0.246925	-0.158331	7.17e-195	Hypo	Glyma.U018700	intron
DMR_scaffold_21_3158463	scaffold_21	3158463	3160360	3.69875	0.170813	4.6e-149	Hyper	Glyma.U018700	intron
DMR_scaffold_21_3162062	scaffold_21	3162062	3164760	0.315798	-0.139193	6.83e-112	Hypo	Glyma.U018700	exon,intron
DMR_scaffold_21_3164764	scaffold_21	3164764	3166852	3.34302	0.166826	7.22e-139	Hyper	Glyma.U018700	intron
DMR_scaffold_21_3166862	scaffold_21	3166862	3168961	0.266336	-0.138494	2.16e-129	Hypo	Glyma.U018700	exon,intron,utr5,promoter
DMR_scaffold_21_3169163	scaffold_21	3169163	3170658	0.471488	-0.206251	1.87e-133	Hypo	Glyma.U018700	promoter
DMR_scaffold_21_3170662	scaffold_21	3170662	3173161	21.9354	0.22837	0	Hyper	Glyma.U018800	exon,intron,utr3
DMR_scaffold_21_3174664	scaffold_21	3174664	3175635	0.272624	-0.103881	5.46e-54	Hypo	Glyma.U018800	exon,intron,utr5
DMR_scaffold_21_3175663	scaffold_21	3175663	3175853	0.0243028	-0.106634	1.11e-24	Hypo	Glyma.U018800	exon,intron,utr5
DMR_scaffold_21_3175864	scaffold_21	3175864	3177359	0.198488	-0.139631	2e-123	Hypo	Glyma.U018800	exon,intron,utr5,promoter
DMR_scaffold_21_3185162	scaffold_21	3185162	3186754	22.9869	0.139065	3.55e-123	Hyper	Glyma.U018900	promoter
DMR_scaffold_21_31866	scaffold_21	31866	36262	0.297393	-0.149413	8.76e-261	Hypo	Glyma.U009200	exon,intron,utr3
DMR_scaffold_21_3194871	scaffold_21	3194871	3197656	0.203605	-0.187801	1.68e-299	Hypo	Glyma.U019000	exon,intron,utr3,utr5,promoter
DMR_scaffold_21_3194871	scaffold_21	3194871	3197656	0.203605	-0.187801	1.68e-299	Hypo	Glyma.10G187500	utr3,utr5
DMR_scaffold_21_3197668	scaffold_21	3197668	3199861	9.74383	0.226412	7.46e-255	Hyper	Glyma.U019100	promoter
DMR_scaffold_21_3201562	scaffold_21	3201562	3204158	0.132597	-0.194195	7.93e-301	Hypo	Glyma.U019100	exon,intron,utr3
DMR_scaffold_21_3201562	scaffold_21	3201562	3204158	0.132597	-0.194195	7.93e-301	Hypo	Glyma.04G156500	utr5
DMR_scaffold_21_3201562	scaffold_21	3201562	3204158	0.132597	-0.194195	7.93e-301	Hypo	Glyma.U019200	exon,intron,utr5,promoter
DMR_scaffold_21_3209463	scaffold_21	3209463	3212161	2.6563	0.133743	1.4e-135	Hyper	Glyma.U019300	promoter
DMR_scaffold_21_3212169	scaffold_21	3212169	3213151	0.0184176	-0.100511	4.96e-63	Hypo	Glyma.U019300	exon,intron,promoter
DMR_scaffold_21_3223162	scaffold_21	3223162	3225861	0.0184975	-0.164702	2e-290	Hypo	Glyma.U019400	exon,intron,utr5,promoter
DMR_scaffold_21_3225873	scaffold_21	3225873	3228652	3.72146	0.131231	1.49e-150	Hyper	Glyma.U019400	promoter
DMR_scaffold_21_3236264	scaffold_21	3236264	3237860	16.9773	0.100791	1.06e-117	Hyper	Glyma.U019500	promoter
DMR_scaffold_21_3254078	scaffold_21	3254078	3256761	0.0340337	-0.121126	1.86e-235	Hypo	Glyma.U019600	exon,intron,utr5,promoter
DMR_scaffold_21_3308425	scaffold_21	3308425	3313119	0.482468	-0.100794	1.62e-113	Hypo	Glyma.U019900	exon,intron,utr5,promoter
DMR_scaffold_21_3308425	scaffold_21	3308425	3313119	0.482468	-0.100794	1.62e-113	Hypo	Glyma.U020000	promoter
DMR_scaffold_21_3313135	scaffold_21	3313135	3314121	26.8682	0.129018	1.37e-49	Hyper	Glyma.U020000	promoter
DMR_scaffold_21_331630	scaffold_21	331630	334913	0.486316	-0.103301	9.34e-65	Hypo	Glyma.U010700	exon,intron,utr5,promoter
DMR_scaffold_21_3325425	scaffold_21	3325425	3326406	0.0971819	-0.101762	4.22e-50	Hypo	Glyma.U020100	exon,intron
DMR_scaffold_21_3327824	scaffold_21	3327824	3329022	35.397	0.139259	1.78e-80	Hyper	Glyma.U020100	exon,intron
DMR_scaffold_21_3329024	scaffold_21	3329024	3331313	0.0908188	-0.198075	5.16e-215	Hypo	Glyma.07G064000	utr5
DMR_scaffold_21_3329024	scaffold_21	3329024	3331313	0.0908188	-0.198075	5.16e-215	Hypo	Glyma.U020100	exon,intron,utr5,promoter
DMR_scaffold_21_3331325	scaffold_21	3331325	3333722	34.3973	0.224105	0	Hyper	Glyma.U020100	promoter
DMR_scaffold_21_334926	scaffold_21	334926	335922	2.11394	0.177128	2.98e-44	Hyper	Glyma.U010700	promoter
DMR_scaffold_21_3368537	scaffold_21	3368537	3370223	0.202655	-0.104808	3.44e-67	Hypo	Glyma.U020600	intron
DMR_scaffold_21_3370228	scaffold_21	3370228	3371639	3.20312	0.12408	4.81e-74	Hyper	Glyma.U020600	intron
DMR_scaffold_21_3381124	scaffold_21	3381124	3382113	0.0140794	-0.117002	2.61e-82	Hypo	Glyma.U020700	exon,intron,utr5,promoter
DMR_scaffold_21_3381124	scaffold_21	3381124	3382113	0.0140794	-0.117002	2.61e-82	Hypo	Glyma.19G232600	utr5
DMR_scaffold_21_3381124	scaffold_21	3381124	3382113	0.0140794	-0.117002	2.61e-82	Hypo	Glyma.13G204200	utr5
DMR_scaffold_21_3381124	scaffold_21	3381124	3382113	0.0140794	-0.117002	2.61e-82	Hypo	Glyma.09G088900	utr5
DMR_scaffold_21_3382135	scaffold_21	3382135	3383318	0.0120002	-0.128443	3.71e-126	Hypo	Glyma.U020700	promoter
DMR_scaffold_21_3383329	scaffold_21	3383329	3386322	19.2927	0.122841	8.12e-223	Hyper	Glyma.U020700	promoter
DMR_scaffold_21_3391124	scaffold_21	3391124	3392718	0.0376387	-0.103212	1.69e-84	Hypo	Glyma.U020800	exon,intron,utr5
DMR_scaffold_21_3393225	scaffold_21	3393225	3395222	20.9205	0.12366	7.45e-169	Hyper	Glyma.U020800	exon,intron,utr5,promoter
DMR_scaffold_21_3423526	scaffold_21	3423526	3425080	0.0287445	-0.102731	1.17e-107	Hypo	Glyma.U021000	exon,intron,utr5,promoter
DMR_scaffold_21_3425740	scaffold_21	3425740	3427709	4.60979	0.11062	4.81e-149	Hyper	Glyma.U021000	promoter
DMR_scaffold_21_343328	scaffold_21	343328	346118	2.82199	0.210131	2.86e-153	Hyper	Glyma.U010800	promoter
DMR_scaffold_21_3437727	scaffold_21	3437727	3440121	0.129145	-0.154027	7.04e-241	Hypo	Glyma.U021100	exon,intron,utr3
DMR_scaffold_21_346632	scaffold_21	346632	347721	0.0293326	-0.10612	6.19e-53	Hypo	Glyma.19G091600	utr5
DMR_scaffold_21_346632	scaffold_21	346632	347721	0.0293326	-0.10612	6.19e-53	Hypo	Glyma.U010800	exon,intron,utr5,promoter
DMR_scaffold_21_347829	scaffold_21	347829	349124	0.281329	-0.167414	8.65e-107	Hypo	Glyma.U010800	exon,intron
DMR_scaffold_21_3485628	scaffold_21	3485628	3488723	0.248209	-0.191705	1.65e-254	Hypo	Glyma.U021500	exon,intron,utr3
DMR_scaffold_21_3485628	scaffold_21	3485628	3488723	0.248209	-0.191705	1.65e-254	Hypo	Glyma.09G124300	utr3
DMR_scaffold_21_3485628	scaffold_21	3485628	3488723	0.248209	-0.191705	1.65e-254	Hypo	Glyma.U021600	exon,intron,utr3,utr5,promoter
DMR_scaffold_21_3490225	scaffold_21	3490225	3493023	6.83529	0.241198	0	Hyper	Glyma.U021700	exon,intron,promoter
DMR_scaffold_21_349127	scaffold_21	349127	351324	12.0525	0.203448	7.64e-218	Hyper	Glyma.U010800	exon,intron
DMR_scaffold_21_3505003	scaffold_21	3505003	3507507	0.0180842	-0.262304	0	Hypo	Glyma.U021800	promoter
DMR_scaffold_21_3522649	scaffold_21	3522649	3525923	0.176785	-0.147496	2.5e-212	Hypo	Glyma.U021900	exon,utr5,promoter
DMR_scaffold_21_353425	scaffold_21	353425	355904	0.283033	-0.165609	4.55e-140	Hypo	Glyma.19G091600	utr3
DMR_scaffold_21_353425	scaffold_21	353425	355904	0.283033	-0.165609	4.55e-140	Hypo	Glyma.01G232800	utr3
DMR_scaffold_21_353425	scaffold_21	353425	355904	0.283033	-0.165609	4.55e-140	Hypo	Glyma.U010800	exon,intron,utr3
DMR_scaffold_21_3556235	scaffold_21	3556235	3560308	0.389229	-0.102062	9.91e-111	Hypo	Glyma.U022100	promoter
DMR_scaffold_21_374727	scaffold_21	374727	377719	0.318916	-0.144906	3.85e-121	Hypo	Glyma.U010900	exon,intron,utr3,utr5,promoter
DMR_scaffold_21_374727	scaffold_21	374727	377719	0.318916	-0.144906	3.85e-121	Hypo	Glyma.15G252400	utr3
DMR_scaffold_21_374727	scaffold_21	374727	377719	0.318916	-0.144906	3.85e-121	Hypo	Glyma.07G080000	utr3,utr5
DMR_scaffold_21_379729	scaffold_21	379729	382624	3.80863	0.132932	8.04e-176	Hyper	Glyma.U011000	promoter
DMR_scaffold_21_383634	scaffold_21	383634	384596	0.027514	-0.109853	1.04e-34	Hypo	Glyma.U011000	intron,promoter
DMR_scaffold_21_398527	scaffold_21	398527	399724	0.0947677	-0.117101	2.7e-17	Hypo	Glyma.U011200	exon,intron,promoter
DMR_scaffold_21_400028	scaffold_21	400028	402015	2.61196	0.155475	6.18e-52	Hyper	Glyma.U011200	promoter
DMR_scaffold_21_403273	scaffold_21	403273	404218	17.8647	0.102335	5.1e-59	Hyper	Glyma.U011300	intron
DMR_scaffold_21_408234	scaffold_21	408234	409720	17.9685	0.102744	1.38e-60	Hyper	Glyma.U011300	promoter
DMR_scaffold_21_414629	scaffold_21	414629	415721	0.0180963	-0.106028	1.85e-126	Hypo	Glyma.U011400	promoter
DMR_scaffold_21_420926	scaffold_21	420926	422324	4.85862	0.184074	1.48e-116	Hyper	Glyma.U011500	exon,utr3
DMR_scaffold_21_422329	scaffold_21	422329	425620	0.304296	-0.173178	3.68e-242	Hypo	Glyma.U011500	exon,intron,utr3,utr5,promoter
DMR_scaffold_21_437329	scaffold_21	437329	439323	6.82163	0.111513	2.18e-87	Hyper	Glyma.U011600	promoter
DMR_scaffold_21_44767	scaffold_21	44767	45762	0.498459	-0.148394	3.61e-25	Hypo	Glyma.U009400	exon,intron
DMR_scaffold_21_450026	scaffold_21	450026	451019	0.151378	-0.113744	1.12e-41	Hypo	Glyma.U011900	promoter
DMR_scaffold_21_452828	scaffold_21	452828	455824	0.253559	-0.195536	1.17e-289	Hypo	Glyma.U012000	exon,intron,utr5,promoter
DMR_scaffold_21_456536	scaffold_21	456536	457619	2.37918	0.17938	1.21e-65	Hyper	Glyma.U012000	promoter
DMR_scaffold_21_487728	scaffold_21	487728	490121	26.4956	0.260333	0	Hyper	Glyma.U012100	exon,utr5,promoter
DMR_scaffold_21_491733	scaffold_21	491733	494997	0.341239	-0.134239	1.69e-150	Hypo	Glyma.U012100	exon,intron,utr3
DMR_scaffold_21_499435	scaffold_21	499435	502924	2.93678	0.116056	3.48e-111	Hyper	Glyma.U012200	exon,intron,utr5,promoter
DMR_scaffold_21_502928	scaffold_21	502928	503124	0	-0.109589	7.01e-25	Hypo	Glyma.U012200	exon,intron
DMR_scaffold_21_504527	scaffold_21	504527	506511	0.283757	-0.127322	1.02e-69	Hypo	Glyma.U012200	intron
DMR_scaffold_21_506559	scaffold_21	506559	508824	3.16007	0.123651	1.75e-103	Hyper	Glyma.U012200	intron
DMR_scaffold_21_508825	scaffold_21	508825	510507	0.169637	-0.173229	4.86e-165	Hypo	Glyma.U012200	exon,intron,utr3
DMR_scaffold_21_513626	scaffold_21	513626	516424	3.06112	0.14082	6.28e-155	Hyper	Glyma.U012400	promoter
DMR_scaffold_21_513626	scaffold_21	513626	516424	3.06112	0.14082	6.28e-155	Hyper	Glyma.U012300	promoter
DMR_scaffold_21_522325	scaffold_21	522325	525324	0.178137	-0.144767	2.61e-246	Hypo	Glyma.U012400	exon,intron,utr3
DMR_scaffold_21_539646	scaffold_21	539646	540721	10.1993	0.104904	1.06e-60	Hyper	Glyma.U012500	promoter
DMR_scaffold_21_542425	scaffold_21	542425	546424	0.341801	-0.120155	8.8e-138	Hypo	Glyma.U012500	exon
DMR_scaffold_21_54965	scaffold_21	54965	57262	6.21867	0.189635	1.62e-205	Hyper	Glyma.U009500	promoter
DMR_scaffold_21_550027	scaffold_21	550027	552515	18.8594	0.145144	4.04e-290	Hyper	Glyma.U012600	promoter
DMR_scaffold_21_577527	scaffold_21	577527	581420	0.302521	-0.119353	1.51e-237	Hypo	Glyma.U012800	exon,intron,utr3,utr5,promoter
DMR_scaffold_21_577527	scaffold_21	577527	581420	0.302521	-0.119353	1.51e-237	Hypo	Glyma.08G307300	utr3,utr5
DMR_scaffold_21_58867	scaffold_21	58867	59864	8.30726	0.102462	3.93e-62	Hyper	Glyma.U009500	exon,intron
DMR_scaffold_21_60372	scaffold_21	60372	63263	0.210755	-0.15209	2.46e-194	Hypo	Glyma.U009500	exon,intron,utr3
DMR_scaffold_21_693830	scaffold_21	693830	695022	3.35864	0.104614	1.26e-45	Hyper	Glyma.U013000	exon,intron,promoter
DMR_scaffold_21_695130	scaffold_21	695130	695210	3.07819	0.137527	0.000367144	Hyper	Glyma.U013000	promoter
DMR_scaffold_21_739534	scaffold_21	739534	740920	0.124895	-0.144257	9.57e-98	Hypo	Glyma.U013100	promoter
DMR_scaffold_21_743025	scaffold_21	743025	744222	0.452966	-0.132574	1.51e-28	Hypo	Glyma.U013100	exon,utr3
DMR_scaffold_21_807453	scaffold_21	807453	808552	7.01465	0.107435	5.02e-74	Hyper	Glyma.U013200	intron
DMR_scaffold_21_812154	scaffold_21	812154	815352	0.16216	-0.157146	5.54e-290	Hypo	Glyma.U013200	exon,intron,utr3
DMR_scaffold_21_905758	scaffold_21	905758	908351	4.92925	0.195996	1.77e-119	Hyper	Glyma.U013400	exon,intron,utr5,promoter
DMR_scaffold_211_36551	scaffold_211	36551	39223	0.294792	-0.173367	1.48e-50	Hypo	Glyma.11G198400	utr3,utr5
DMR_scaffold_211_36551	scaffold_211	36551	39223	0.294792	-0.173367	1.48e-50	Hypo	Glyma.U022200	exon,intron,utr3,utr5,promoter
DMR_scaffold_211_39330	scaffold_211	39330	40326	2.02775	0.142423	1.22e-37	Hyper	Glyma.U022200	promoter
DMR_scaffold_2140_213	scaffold_2140	213	1331	0.00218838	-0.404937	7.47e-177	Hypo	Glyma.U022500	exon,intron,utr3
DMR_scaffold_216_9351	scaffold_216	9351	10347	2.23232	0.155422	1.58e-55	Hyper	Glyma.U022700	exon,intron,utr5,promoter
DMR_scaffold_22_1024509	scaffold_22	1024509	1025503	2.01363	0.196158	8.6e-84	Hyper	Glyma.U024000	promoter
DMR_scaffold_22_1025704	scaffold_22	1025704	1026002	2.02481	0.167795	8.76e-19	Hyper	Glyma.U024000	promoter
DMR_scaffold_22_1199719	scaffold_22	1199719	1202000	0.214072	-0.131753	1.75e-147	Hypo	Glyma.U024300	exon,intron,utr5,promoter
DMR_scaffold_22_1206705	scaffold_22	1206705	1209703	0.235923	-0.127833	2.95e-189	Hypo	Glyma.U024400	exon,promoter
DMR_scaffold_22_1222714	scaffold_22	1222714	1224603	0.0302417	-0.101585	2.95e-108	Hypo	Glyma.U024500	exon,intron,promoter
DMR_scaffold_22_1224604	scaffold_22	1224604	1225902	18.0335	0.102216	1.01e-122	Hyper	Glyma.U024500	promoter
DMR_scaffold_22_339847	scaffold_22	339847	342842	4.58169	0.166627	3.28e-262	Hyper	Glyma.U022900	exon,utr5,promoter
DMR_scaffold_22_343548	scaffold_22	343548	345790	0.224637	-0.146382	2.03e-177	Hypo	Glyma.U022900	exon,intron,utr3
DMR_scaffold_22_493088	scaffold_22	493088	496478	0.33008	-0.111893	7.93e-176	Hypo	Glyma.07G149800	utr5
DMR_scaffold_22_493088	scaffold_22	493088	496478	0.33008	-0.111893	7.93e-176	Hypo	Glyma.U023000	exon,intron,utr5,promoter
DMR_scaffold_22_496487	scaffold_22	496487	497581	2.74167	0.194771	9.89e-83	Hyper	Glyma.U023000	promoter
DMR_scaffold_22_497583	scaffold_22	497583	499279	0.0240571	-0.155098	3.22e-185	Hypo	Glyma.U023000	promoter
DMR_scaffold_22_497583	scaffold_22	497583	499279	0.0240571	-0.155098	3.22e-185	Hypo	Glyma.U023100	promoter
DMR_scaffold_22_505697	scaffold_22	505697	507480	2.09878	0.107758	1.39e-48	Hyper	Glyma.U023200	promoter
DMR_scaffold_22_512684	scaffold_22	512684	514569	0.451276	-0.22607	7.65e-107	Hypo	Glyma.U023300	promoter
DMR_scaffold_22_514997	scaffold_22	514997	515982	2.08687	0.200098	1.14e-45	Hyper	Glyma.U023300	exon,intron,promoter
DMR_scaffold_22_516094	scaffold_22	516094	516456	2.85584	0.174799	3.83e-14	Hyper	Glyma.U023300	exon
DMR_scaffold_22_530983	scaffold_22	530983	533882	5.3626	0.126996	4.32e-251	Hyper	Glyma.U023400	exon,intron
DMR_scaffold_22_538085	scaffold_22	538085	539378	0.0448564	-0.101518	1.03e-69	Hypo	Glyma.U023500	exon,intron,utr5,promoter
DMR_scaffold_22_539385	scaffold_22	539385	541182	0.062851	-0.197978	3.62e-194	Hypo	Glyma.U023500	promoter
DMR_scaffold_22_823605	scaffold_22	823605	824801	2.05505	0.142117	9.01e-71	Hyper	Glyma.U023600	promoter
DMR_scaffold_22_828610	scaffold_22	828610	829601	0.463902	-0.102737	6.28e-35	Hypo	Glyma.U023600	exon,intron
DMR_scaffold_22_860207	scaffold_22	860207	863801	8.21416	0.137128	7.71e-273	Hyper	Glyma.U023700	exon,utr3
DMR_scaffold_22_867104	scaffold_22	867104	869603	0.264688	-0.137731	5.13e-144	Hypo	Glyma.U023700	exon,intron
DMR_scaffold_22_870708	scaffold_22	870708	871701	2.02399	0.143015	1.34e-36	Hyper	Glyma.U023700	intron
DMR_scaffold_22_873407	scaffold_22	873407	875597	2.47275	0.115877	3.49e-86	Hyper	Glyma.U023700	intron
DMR_scaffold_22_876904	scaffold_22	876904	879602	0.259696	-0.167493	5.58e-206	Hypo	Glyma.U023700	exon,intron,utr5,promoter
DMR_scaffold_22_916920	scaffold_22	916920	918000	0.0587173	-0.104908	2.5e-97	Hypo	Glyma.U023800	exon,intron,utr3
DMR_scaffold_22_918306	scaffold_22	918306	919701	0.288593	-0.112746	1.35e-73	Hypo	Glyma.02G173200	utr5
DMR_scaffold_22_918306	scaffold_22	918306	919701	0.288593	-0.112746	1.35e-73	Hypo	Glyma.U023800	exon,intron,utr5,promoter
DMR_scaffold_22_918306	scaffold_22	918306	919701	0.288593	-0.112746	1.35e-73	Hypo	Glyma.19G176900	utr5
DMR_scaffold_22_945405	scaffold_22	945405	947701	6.77781	0.198636	8.817295e-310	Hyper	Glyma.U023900	exon,intron,utr3
DMR_scaffold_22_951012	scaffold_22	951012	953903	0.417643	-0.101469	3.98e-92	Hypo	Glyma.U023900	exon,intron,utr3,utr5,promoter
DMR_scaffold_22_954021	scaffold_22	954021	954102	0.275923	-0.208743	4.76e-06	Hypo	Glyma.U023900	promoter
DMR_scaffold_22_954105	scaffold_22	954105	955098	2.23388	0.123574	1.75e-36	Hyper	Glyma.U023900	promoter
DMR_scaffold_22_955114	scaffold_22	955114	958200	0.359571	-0.178691	4.02e-171	Hypo	Glyma.U023900	promoter
DMR_scaffold_223_15838	scaffold_223	15838	17166	0.241405	-0.161426	5.18e-18	Hypo	Glyma.U024600	exon,utr3
DMR_scaffold_23_10666	scaffold_23	10666	12734	40.6856	0.212048	3.97e-303	Hyper	Glyma.U024900	promoter
DMR_scaffold_23_116057	scaffold_23	116057	118254	0.148224	-0.108848	5.94e-152	Hypo	Glyma.U025000	exon,intron,utr5,promoter
DMR_scaffold_23_341875	scaffold_23	341875	345671	0.31244	-0.127444	1.22e-148	Hypo	Glyma.U025300	exon,intron
DMR_scaffold_23_420674	scaffold_23	420674	422772	0.14968	-0.195072	5.49e-260	Hypo	Glyma.U025400	exon,intron,utr3
DMR_scaffold_23_420674	scaffold_23	420674	422772	0.14968	-0.195072	5.49e-260	Hypo	Glyma.15G082900	utr3
DMR_scaffold_23_424078	scaffold_23	424078	424814	2.15891	0.138148	1.94e-21	Hyper	Glyma.U025400	promoter
DMR_scaffold_23_466544	scaffold_23	466544	469203	4.11931	0.180868	3.79e-221	Hyper	Glyma.U025500	exon,promoter
DMR_scaffold_23_574594	scaffold_23	574594	577190	0.300864	-0.153759	4.47e-172	Hypo	Glyma.U025600	exon,intron
DMR_scaffold_23_577191	scaffold_23	577191	578887	4.40478	0.155036	2.04e-135	Hyper	Glyma.U025600	intron
DMR_scaffold_23_586417	scaffold_23	586417	587390	0.0857225	-0.118318	4.82e-18	Hypo	Glyma.U025600	promoter
DMR_scaffold_23_690293	scaffold_23	690293	693389	0.194219	-0.197857	0	Hypo	Glyma.U025900	exon,intron,utr5,promoter
DMR_scaffold_23_693391	scaffold_23	693391	694188	2.36894	0.197506	2.21e-79	Hyper	Glyma.U025900	promoter
DMR_scaffold_23_694293	scaffold_23	694293	694388	2.99213	0.199213	1.65e-13	Hyper	Glyma.U025900	promoter
DMR_scaffold_23_758119	scaffold_23	758119	759416	2.50394	0.124299	1.25e-54	Hyper	Glyma.U026000	promoter
DMR_scaffold_23_780818	scaffold_23	780818	782115	2.35668	0.143506	1.58e-42	Hyper	Glyma.U026100	exon,intron,utr5,promoter
DMR_scaffold_23_780818	scaffold_23	780818	782115	2.35668	0.143506	1.58e-42	Hyper	Glyma.19G241900	utr5
DMR_scaffold_23_780818	scaffold_23	780818	782115	2.35668	0.143506	1.58e-42	Hyper	Glyma.16G104900	utr5
DMR_scaffold_23_780818	scaffold_23	780818	782115	2.35668	0.143506	1.58e-42	Hyper	Glyma.05G005200	utr5
DMR_scaffold_23_783319	scaffold_23	783319	786217	14.4622	0.109434	9.74e-200	Hyper	Glyma.U026100	promoter
DMR_scaffold_23_7858	scaffold_23	7858	10656	0.0294429	-0.151666	4.71e-238	Hypo	Glyma.U024900	exon,intron,utr5,promoter
DMR_scaffold_23_7858	scaffold_23	7858	10656	0.0294429	-0.151666	4.71e-238	Hypo	Glyma.05G037600	utr5
DMR_scaffold_23_791118	scaffold_23	791118	795417	0.197496	-0.188627	1.023423e-316	Hypo	Glyma.U026200	exon,utr3
DMR_scaffold_23_806321	scaffold_23	806321	807472	2.18477	0.122698	9.85e-28	Hyper	Glyma.U026300	exon,intron
DMR_scaffold_23_807804	scaffold_23	807804	809499	0.364883	-0.265094	2.2e-106	Hypo	Glyma.U026300	exon,intron
DMR_scaffold_24_519014	scaffold_24	519014	520912	0.0215423	-0.116895	8.09e-118	Hypo	Glyma.U026400	exon,intron
DMR_scaffold_24_520919	scaffold_24	520919	522712	12.7634	0.105851	2.2e-118	Hyper	Glyma.U026500	promoter
DMR_scaffold_24_525418	scaffold_24	525418	527210	0.0234213	-0.106217	3.4e-105	Hypo	Glyma.U026500	exon,intron
DMR_scaffold_25_652206	scaffold_25	652206	655805	0.309606	-0.104127	3.75e-115	Hypo	Glyma.U026700	exon,intron,promoter
DMR_scaffold_25_652206	scaffold_25	652206	655805	0.309606	-0.104127	3.75e-115	Hypo	Glyma.U026800	promoter
DMR_scaffold_25_652206	scaffold_25	652206	655805	0.309606	-0.104127	3.75e-115	Hypo	Glyma.U026600	promoter
DMR_scaffold_25_655816	scaffold_25	655816	656201	55.8607	0.13681	1.61e-18	Hyper	Glyma.U026700	promoter
DMR_scaffold_25_655816	scaffold_25	655816	656201	55.8607	0.13681	1.61e-18	Hyper	Glyma.U026800	promoter
DMR_scaffold_25_656206	scaffold_25	656206	657294	3.29327	0.103375	2.28e-33	Hyper	Glyma.20G080700	utr5
DMR_scaffold_25_656206	scaffold_25	656206	657294	3.29327	0.103375	2.28e-33	Hyper	Glyma.U026800	exon,utr5,promoter
DMR_scaffold_25_658007	scaffold_25	658007	660302	0.342088	-0.110473	2.45e-83	Hypo	Glyma.U026800	exon,intron
DMR_scaffold_25_663208	scaffold_25	663208	665405	2.7984	0.128185	1.45e-98	Hyper	Glyma.U026800	exon,intron
DMR_scaffold_25_669206	scaffold_25	669206	670184	0.143694	-0.101902	2.5e-31	Hypo	Glyma.U026800	exon,intron
DMR_scaffold_25_670321	scaffold_25	670321	670701	0.0312626	-0.100542	4.15e-42	Hypo	Glyma.20G080700	utr3
DMR_scaffold_25_670321	scaffold_25	670321	670701	0.0312626	-0.100542	4.15e-42	Hypo	Glyma.U026800	exon,utr3
DMR_scaffold_25_670716	scaffold_25	670716	674203	0.420388	-0.188764	4.57e-210	Hypo	Glyma.20G080700	utr3
DMR_scaffold_25_670716	scaffold_25	670716	674203	0.420388	-0.188764	4.57e-210	Hypo	Glyma.U026800	exon,utr3
DMR_scaffold_263_10938	scaffold_263	10938	14018	0.341336	-0.114337	1.87e-50	Hypo	Glyma.U027100	exon,intron,utr5,promoter
DMR_scaffold_263_10938	scaffold_263	10938	14018	0.341336	-0.114337	1.87e-50	Hypo	Glyma.05G067600	utr5
DMR_scaffold_265_3370	scaffold_265	3370	4354	15.9846	0.101859	1.48e-36	Hyper	Glyma.U027200	promoter
DMR_scaffold_27_184172	scaffold_27	184172	188158	0.38933	-0.10194	3.12e-76	Hypo	Glyma.U027400	exon,intron,utr3
DMR_scaffold_27_228080	scaffold_27	228080	231357	4.59119	0.140258	2.76e-148	Hyper	Glyma.U027500	exon,intron,utr5,promoter
DMR_scaffold_27_231659	scaffold_27	231659	234053	0.182826	-0.142271	2.05e-180	Hypo	Glyma.U027500	intron
DMR_scaffold_27_234058	scaffold_27	234058	235457	3.14593	0.128068	9.31e-95	Hyper	Glyma.U027500	intron
DMR_scaffold_27_235458	scaffold_27	235458	236554	0.448614	-0.104885	2.45e-43	Hypo	Glyma.U027500	intron
DMR_scaffold_27_237562	scaffold_27	237562	239957	3.1533	0.116962	7.82e-151	Hyper	Glyma.U027500	intron
DMR_scaffold_27_240860	scaffold_27	240860	241956	0.246715	-0.103948	7.09e-56	Hypo	Glyma.U027500	exon,intron,utr3
DMR_scaffold_27_287903	scaffold_27	287903	291891	0.218211	-0.164707	2.44e-197	Hypo	Glyma.U027700	exon,utr5,promoter
DMR_scaffold_27_296005	scaffold_27	296005	297498	0.495993	-0.163561	2.51e-51	Hypo	Glyma.U027800	exon,promoter
DMR_scaffold_27_310725	scaffold_27	310725	311407	14.6885	0.106733	6.61e-15	Hyper	Glyma.U027900	promoter
DMR_scaffold_27_326005	scaffold_27	326005	327900	0.0572051	-0.122484	5.46e-196	Hypo	Glyma.13G296100	utr5
DMR_scaffold_27_326005	scaffold_27	326005	327900	0.0572051	-0.122484	5.46e-196	Hypo	Glyma.19G154300	utr5
DMR_scaffold_27_326005	scaffold_27	326005	327900	0.0572051	-0.122484	5.46e-196	Hypo	Glyma.U028000	exon,intron,utr5,promoter
DMR_scaffold_27_335203	scaffold_27	335203	336302	0.244795	-0.119108	6.43e-38	Hypo	Glyma.U028100	promoter
DMR_scaffold_27_348607	scaffold_27	348607	350596	3.45323	0.106366	1.46e-81	Hyper	Glyma.U028200	promoter
DMR_scaffold_27_359006	scaffold_27	359006	361956	0.108927	-0.109679	6.35e-74	Hypo	Glyma.17G193700	utr5
DMR_scaffold_27_359006	scaffold_27	359006	361956	0.108927	-0.109679	6.35e-74	Hypo	Glyma.U028300	exon,intron,utr5,promoter
DMR_scaffold_27_381668	scaffold_27	381668	384302	0.373393	-0.142738	2.84e-48	Hypo	Glyma.U028400	exon,intron,promoter
DMR_scaffold_27_384403	scaffold_27	384403	385800	0.477783	-0.197302	7.46e-34	Hypo	Glyma.U028400	promoter
DMR_scaffold_27_385816	scaffold_27	385816	387197	2.00501	0.185535	5.65e-56	Hyper	Glyma.U028400	promoter
DMR_scaffold_28_104941	scaffold_28	104941	107240	0.243826	-0.168959	1.78e-158	Hypo	Glyma.U029000	exon,intron
DMR_scaffold_28_107242	scaffold_28	107242	109640	39.4595	0.19746	0	Hyper	Glyma.U029000	exon,intron
DMR_scaffold_28_124741	scaffold_28	124741	125719	0.0478231	-0.104694	2.98e-87	Hypo	Glyma.U029300	promoter
DMR_scaffold_28_124741	scaffold_28	124741	125719	0.0478231	-0.104694	2.98e-87	Hypo	Glyma.U029400	intron
DMR_scaffold_28_126241	scaffold_28	126241	126337	0.0688077	-0.120029	1.41e-14	Hypo	Glyma.U029400	exon,intron
DMR_scaffold_28_126847	scaffold_28	126847	128233	37.6963	0.104202	1.3e-64	Hyper	Glyma.U029400	exon,intron,utr3
DMR_scaffold_28_171943	scaffold_28	171943	174197	22.0918	0.154518	4.75e-98	Hyper	Glyma.U029600	promoter
DMR_scaffold_28_190142	scaffold_28	190142	194027	0.0865017	-0.284451	0	Hypo	Glyma.U029800	promoter
DMR_scaffold_28_213543	scaffold_28	213543	214840	17.3327	0.105751	9.55e-35	Hyper	Glyma.U029900	promoter
DMR_scaffold_28_219742	scaffold_28	219742	222728	0.147323	-0.196044	2.026551e-311	Hypo	Glyma.U030000	exon,promoter
DMR_scaffold_28_225541	scaffold_28	225541	227925	2.87391	0.149114	6.53e-100	Hyper	Glyma.U030100	promoter
DMR_scaffold_28_233646	scaffold_28	233646	237036	0.209981	-0.166324	3.112614e-322	Hypo	Glyma.U030100	exon,intron,utr3
DMR_scaffold_28_238143	scaffold_28	238143	240931	4.41194	0.168354	1.26e-213	Hyper	Glyma.U030200	promoter
DMR_scaffold_28_267341	scaffold_28	267341	270140	0.245639	-0.220606	7.27e-156	Hypo	Glyma.U030400	exon,intron,promoter
DMR_scaffold_28_298871	scaffold_28	298871	300750	18.5502	0.110665	1.06e-74	Hyper	Glyma.U030600	exon,promoter
DMR_scaffold_28_309154	scaffold_28	309154	312548	0.193474	-0.127062	5.86e-171	Hypo	Glyma.U030800	promoter
DMR_scaffold_28_312563	scaffold_28	312563	315430	6.08757	0.162341	5.01e-246	Hyper	Glyma.U030900	promoter
DMR_scaffold_28_321603	scaffold_28	321603	324149	0.203048	-0.185181	3.3e-228	Hypo	Glyma.U031000	exon,intron,utr5,promoter
DMR_scaffold_28_354351	scaffold_28	354351	356450	0.0177067	-0.141304	1.07e-245	Hypo	Glyma.U031400	exon,intron,utr5,promoter
DMR_scaffold_28_356453	scaffold_28	356453	358344	21.2062	0.115917	1.07e-195	Hyper	Glyma.U031400	promoter
DMR_scaffold_28_76042	scaffold_28	76042	77147	0.0418465	-0.101799	9.39e-73	Hypo	Glyma.U028800	promoter
DMR_scaffold_28_79042	scaffold_28	79042	81339	0.0429476	-0.134102	2.22e-282	Hypo	Glyma.U028900	exon,intron,utr3,utr5,promoter
DMR_scaffold_28_79042	scaffold_28	79042	81339	0.0429476	-0.134102	2.22e-282	Hypo	Glyma.U028800	exon,intron,utr3
DMR_scaffold_28_91043	scaffold_28	91043	93226	32.4236	0.318776	0	Hyper	Glyma.U029000	promoter
DMR_scaffold_28_94642	scaffold_28	94642	95561	0.174534	-0.105218	2.24e-21	Hypo	Glyma.U029000	exon,intron,utr5,promoter
DMR_scaffold_31_108237	scaffold_31	108237	108582	0.117945	-0.261209	2.53e-49	Hypo	Glyma.U032000	exon,intron
DMR_scaffold_31_151145	scaffold_31	151145	152342	9.23365	0.10533	7.69e-74	Hyper	Glyma.U032100	promoter
DMR_scaffold_31_152346	scaffold_31	152346	154939	0.132234	-0.186763	5.17e-119	Hypo	Glyma.U032100	exon,intron,utr5,promoter
DMR_scaffold_31_159547	scaffold_31	159547	161735	3.37242	0.112698	7.13e-79	Hyper	Glyma.U032200	promoter
DMR_scaffold_31_208370	scaffold_31	208370	209840	0.485195	-0.112673	5.96e-35	Hypo	Glyma.U032300	intron
DMR_scaffold_31_209844	scaffold_31	209844	211939	4.13542	0.139647	8.79e-172	Hyper	Glyma.U032300	intron
DMR_scaffold_31_213843	scaffold_31	213843	216541	0.261064	-0.161708	1.36e-170	Hypo	Glyma.U032300	exon,intron
DMR_scaffold_31_216551	scaffold_31	216551	217842	2.76446	0.20113	6.46e-102	Hyper	Glyma.U032300	intron
DMR_scaffold_31_227846	scaffold_31	227846	229240	0.0314193	-0.102844	7.85e-102	Hypo	Glyma.U032400	exon,intron
DMR_scaffold_31_229446	scaffold_31	229446	229542	0	-0.117845	7.46e-09	Hypo	Glyma.U032400	promoter
DMR_scaffold_31_229743	scaffold_31	229743	230836	2.45419	0.119102	3.44e-34	Hyper	Glyma.U032400	promoter
DMR_scaffold_31_260170	scaffold_31	260170	262064	0.0288615	-0.101147	1.12e-167	Hypo	Glyma.U032500	exon,intron
DMR_scaffold_31_262065	scaffold_31	262065	264160	16.8683	0.126167	2.65e-179	Hyper	Glyma.U032500	exon,intron,utr5,promoter
DMR_scaffold_31_266413	scaffold_31	266413	269260	0.133507	-0.210126	1.25e-299	Hypo	Glyma.U032600	exon,intron,utr3,utr5,promoter
DMR_scaffold_31_285065	scaffold_31	285065	287061	4.54272	0.11418	7.59e-138	Hyper	Glyma.U032700	exon,intron
DMR_scaffold_31_288867	scaffold_31	288867	292259	0.261719	-0.122031	1.24e-235	Hypo	Glyma.U032700	exon,intron,utr5,promoter
DMR_scaffold_31_67885	scaffold_31	67885	68878	0.170468	-0.10296	3.89e-22	Hypo	Glyma.U031800	exon,intron
DMR_scaffold_31_70190	scaffold_31	70190	71556	0.444596	-0.106297	2.39e-39	Hypo	Glyma.U031800	promoter
DMR_scaffold_32_106117	scaffold_32	106117	107114	0.0359211	-0.104373	3.06e-47	Hypo	Glyma.U033700	exon,intron
DMR_scaffold_32_107215	scaffold_32	107215	107413	0	-0.103926	1.66e-18	Hypo	Glyma.U033700	exon
DMR_scaffold_32_131815	scaffold_32	131815	132811	0.0523807	-0.106867	3.7e-60	Hypo	Glyma.08G066300	utr5
DMR_scaffold_32_131815	scaffold_32	131815	132811	0.0523807	-0.106867	3.7e-60	Hypo	Glyma.U033900	exon,intron,utr5,promoter
DMR_scaffold_32_138615	scaffold_32	138615	140914	5.13495	0.180624	1.94e-162	Hyper	Glyma.U034000	exon,utr5,promoter
DMR_scaffold_32_138615	scaffold_32	138615	140914	5.13495	0.180624	1.94e-162	Hyper	Glyma.08G066300	utr3
DMR_scaffold_32_138615	scaffold_32	138615	140914	5.13495	0.180624	1.94e-162	Hyper	Glyma.U033900	exon,utr3
DMR_scaffold_32_147615	scaffold_32	147615	148813	0.362483	-0.118135	1.42e-55	Hypo	Glyma.U034000	exon,intron
DMR_scaffold_32_159920	scaffold_32	159920	163612	0.312889	-0.130522	1.05e-210	Hypo	Glyma.U034000	exon,intron
DMR_scaffold_32_163617	scaffold_32	163617	164614	12.249	0.101441	3.84e-76	Hyper	Glyma.U034000	intron
DMR_scaffold_32_170019	scaffold_32	170019	171411	0.0166727	-0.104179	2.07e-130	Hypo	Glyma.U034000	exon,utr3
DMR_scaffold_32_170019	scaffold_32	170019	171411	0.0166727	-0.104179	2.07e-130	Hypo	Glyma.U034100	exon,utr3
DMR_scaffold_32_173722	scaffold_32	173722	177005	28.956	0.199581	0	Hyper	Glyma.U034100	exon,intron,utr5,promoter
DMR_scaffold_32_177515	scaffold_32	177515	179413	0.0267137	-0.102425	3.47e-148	Hypo	Glyma.U034200	exon,utr3
DMR_scaffold_32_195720	scaffold_32	195720	199514	0.057339	-0.201823	0	Hypo	Glyma.15G048500	utr3
DMR_scaffold_32_195720	scaffold_32	195720	199514	0.057339	-0.201823	0	Hypo	Glyma.18G214900	utr3
DMR_scaffold_32_195720	scaffold_32	195720	199514	0.057339	-0.201823	0	Hypo	Glyma.U034500	exon,intron,utr3
DMR_scaffold_32_209620	scaffold_32	209620	213807	7.91925	0.169568	0	Hyper	Glyma.U034500	intron
DMR_scaffold_32_214917	scaffold_32	214917	216213	0.163487	-0.121473	1.2e-82	Hypo	Glyma.U034500	intron
DMR_scaffold_32_221116	scaffold_32	221116	223306	0.0245488	-0.124518	3.1e-201	Hypo	Glyma.U034500	promoter
DMR_scaffold_32_227722	scaffold_32	227722	228714	7.48632	0.115483	1.12e-60	Hyper	Glyma.U034700	exon,intron,utr3
DMR_scaffold_32_229717	scaffold_32	229717	231712	0.00868553	-0.193243	2.94e-299	Hypo	Glyma.U034700	exon,intron,utr5,promoter
DMR_scaffold_32_231715	scaffold_32	231715	232896	24.8652	0.14194	1.09e-147	Hyper	Glyma.U034700	promoter
DMR_scaffold_32_234216	scaffold_32	234216	236712	0.0166256	-0.159393	4.78e-208	Hypo	Glyma.U034800	exon,promoter
DMR_scaffold_32_241216	scaffold_32	241216	247414	0.107879	-0.239343	0	Hypo	Glyma.U034900	exon,promoter
DMR_scaffold_32_241216	scaffold_32	241216	247414	0.107879	-0.239343	0	Hypo	Glyma.U035000	exon,intron,utr3,utr5,promoter
DMR_scaffold_32_247517	scaffold_32	247517	256814	0.451213	-0.104723	5.54e-219	Hypo	Glyma.U035100	promoter
DMR_scaffold_32_247517	scaffold_32	247517	256814	0.451213	-0.104723	5.54e-219	Hypo	Glyma.U035000	promoter
DMR_scaffold_32_39592	scaffold_32	39592	40946	4.19644	0.101676	2.91e-39	Hyper	Glyma.U033100	exon,promoter
DMR_scaffold_32_70415	scaffold_32	70415	72210	0.0397466	-0.104561	1.07e-121	Hypo	Glyma.16G210400	utr3
DMR_scaffold_32_70415	scaffold_32	70415	72210	0.0397466	-0.104561	1.07e-121	Hypo	Glyma.U033300	exon,intron,utr3
DMR_scaffold_32_77715	scaffold_32	77715	78714	0.21275	-0.108757	1.88e-27	Hypo	Glyma.U033400	exon,intron
DMR_scaffold_32_93915	scaffold_32	93915	95207	10.5052	0.102378	1.46e-83	Hyper	Glyma.U033500	exon,intron,utr5
DMR_scaffold_32_95218	scaffold_32	95218	96413	0.163447	-0.101981	2.63e-100	Hypo	Glyma.U033500	exon,intron,utr3
DMR_scaffold_330_36805	scaffold_330	36805	36989	0.401845	-0.161796	0.00343026	Hypo	Glyma.U035200	promoter
DMR_scaffold_330_40408	scaffold_330	40408	41524	0.0277122	-0.379179	3.56e-186	Hypo	Glyma.U035200	exon,intron
DMR_scaffold_344_8782	scaffold_344	8782	12563	0.0638831	-0.204077	0	Hypo	Glyma.04G084500	utr3
DMR_scaffold_344_8782	scaffold_344	8782	12563	0.0638831	-0.204077	0	Hypo	Glyma.15G133100	utr3
DMR_scaffold_344_8782	scaffold_344	8782	12563	0.0638831	-0.204077	0	Hypo	Glyma.U035700	exon,intron,utr3
DMR_scaffold_344_8782	scaffold_344	8782	12563	0.0638831	-0.204077	0	Hypo	Glyma.16G157500	utr3
DMR_scaffold_345_5173	scaffold_345	5173	10271	0.13842	-0.231338	5.38e-302	Hypo	Glyma.U035800	exon,intron,utr3,utr5,promoter
DMR_scaffold_345_5173	scaffold_345	5173	10271	0.13842	-0.231338	5.38e-302	Hypo	Glyma.07G039100	utr5
DMR_scaffold_361_11059	scaffold_361	11059	12377	0.0112684	-0.273732	5.23e-290	Hypo	Glyma.U036800	exon,intron,utr3
DMR_scaffold_376_5058	scaffold_376	5058	6656	2.08264	0.165297	5.85e-89	Hyper	Glyma.U036900	exon,intron,promoter
DMR_scaffold_376_558	scaffold_376	558	3355	0.466389	-0.214258	1.96e-113	Hypo	Glyma.U036900	exon,intron
DMR_scaffold_376_7275	scaffold_376	7275	8456	0.308553	-0.264644	9.88e-69	Hypo	Glyma.U036900	promoter
DMR_scaffold_383_7728	scaffold_383	7728	8932	0.489223	-0.123491	8.9e-41	Hypo	Glyma.U037000	promoter
DMR_scaffold_40_102370	scaffold_40	102370	106060	0.401017	-0.160917	2.96e-147	Hypo	Glyma.U037100	exon,intron
DMR_scaffold_409_6129	scaffold_409	6129	9437	0.165919	-0.146552	1.68e-234	Hypo	Glyma.U037300	exon,intron,promoter
DMR_scaffold_41_15557	scaffold_41	15557	17354	2.04956	0.121336	3.73e-39	Hyper	Glyma.U037400	exon,intron,promoter
DMR_scaffold_41_17363	scaffold_41	17363	18453	0.0877857	-0.108305	2.87e-86	Hypo	Glyma.U037400	exon,intron
DMR_scaffold_426_5703	scaffold_426	5703	6802	0.00685609	-0.310449	1.49e-195	Hypo	Glyma.U037600	exon,intron,utr3
DMR_scaffold_426_5703	scaffold_426	5703	6802	0.00685609	-0.310449	1.49e-195	Hypo	Glyma.12G128200	utr3
DMR_scaffold_426_9535	scaffold_426	9535	9786	0.0114539	-0.29207	4.32e-44	Hypo	Glyma.U037600	promoter
DMR_scaffold_44_112172	scaffold_44	112172	114030	0.0259011	-0.106032	1.62e-180	Hypo	Glyma.U038900	exon,intron,utr3,utr5
DMR_scaffold_44_120537	scaffold_44	120537	125533	25.2456	0.182298	0	Hyper	Glyma.U039000	exon,intron,promoter
DMR_scaffold_44_166277	scaffold_44	166277	169476	0.0119594	-0.265892	5.651586e-314	Hypo	Glyma.U039200	exon,intron
DMR_scaffold_44_28039	scaffold_44	28039	30610	0.024608	-0.140191	1.26e-209	Hypo	Glyma.U037800	exon,intron,utr5
DMR_scaffold_44_28039	scaffold_44	28039	30610	0.024608	-0.140191	1.26e-209	Hypo	Glyma.18G223500	utr5
DMR_scaffold_44_28039	scaffold_44	28039	30610	0.024608	-0.140191	1.26e-209	Hypo	Glyma.08G277600	utr5
DMR_scaffold_44_32547	scaffold_44	32547	34236	13.7229	0.112211	2.58e-109	Hyper	Glyma.U037900	exon,intron,promoter
DMR_scaffold_44_36241	scaffold_44	36241	37634	18.1588	0.152699	4.57e-195	Hyper	Glyma.U038000	promoter
DMR_scaffold_44_44241	scaffold_44	44241	46736	41.091	0.162166	2.24e-186	Hyper	Glyma.U038200	promoter
DMR_scaffold_44_44241	scaffold_44	44241	46736	41.091	0.162166	2.24e-186	Hyper	Glyma.U038100	promoter
DMR_scaffold_44_63549	scaffold_44	63549	64834	0.0895602	-0.100311	5.7e-104	Hypo	Glyma.U038300	exon,intron
DMR_scaffold_44_65038	scaffold_44	65038	65136	27.8174	0.134592	8.54e-21	Hyper	Glyma.U038300	exon
DMR_scaffold_44_73040	scaffold_44	73040	74017	0	-0.134328	2.98e-12	Hypo	Glyma.U038400	exon,intron,utr5,promoter
DMR_scaffold_44_73040	scaffold_44	73040	74017	0	-0.134328	2.98e-12	Hypo	Glyma.U038500	promoter
DMR_scaffold_44_85447	scaffold_44	85447	91534	0.102314	-0.162891	0	Hypo	Glyma.16G195100	utr5
DMR_scaffold_44_85447	scaffold_44	85447	91534	0.102314	-0.162891	0	Hypo	Glyma.17G240200	utr5
DMR_scaffold_44_85447	scaffold_44	85447	91534	0.102314	-0.162891	0	Hypo	Glyma.U038600	exon,intron,utr5,promoter
DMR_scaffold_44_85447	scaffold_44	85447	91534	0.102314	-0.162891	0	Hypo	Glyma.U018500	utr5
DMR_scaffold_44_85447	scaffold_44	85447	91534	0.102314	-0.162891	0	Hypo	Glyma.18G199200	utr5
DMR_scaffold_44_99139	scaffold_44	99139	102536	0.186371	-0.171781	4.25e-255	Hypo	Glyma.U038800	promoter
DMR_scaffold_442_74	scaffold_442	74	7773	0.0175029	-0.444262	0	Hypo	Glyma.U039300	exon,intron,utr5,promoter
DMR_scaffold_442_74	scaffold_442	74	7773	0.0175029	-0.444262	0	Hypo	Glyma.09G121900	utr5
DMR_scaffold_442_8932	scaffold_442	8932	9675	0.0196108	-0.213292	5.54e-222	Hypo	Glyma.U039300	exon,intron
DMR_scaffold_471_2263	scaffold_471	2263	3360	0.00420844	-0.35246	2.09e-209	Hypo	Glyma.U039400	promoter
DMR_scaffold_471_5761	scaffold_471	5761	10426	0.0219662	-0.357886	0	Hypo	Glyma.U039500	exon,intron,utr5,promoter
DMR_scaffold_484_852	scaffold_484	852	4240	0.208125	-0.309242	1.4e-206	Hypo	Glyma.U039600	exon,intron,promoter
DMR_scaffold_521_153	scaffold_521	153	315	0.441327	-0.263728	1.02e-06	Hypo	Glyma.U039800	promoter
DMR_scaffold_522_7060	scaffold_522	7060	8155	0.470396	-0.260266	6.15e-42	Hypo	Glyma.U039900	exon,promoter
DMR_scaffold_522_8258	scaffold_522	8258	8939	0.372576	-0.28067	3.7e-33	Hypo	Glyma.U039900	promoter
DMR_scaffold_530_5158	scaffold_530	5158	6351	2.15426	0.145728	1.1e-17	Hyper	Glyma.U040000	promoter
DMR_scaffold_587_3628	scaffold_587	3628	3743	0	-0.517391	4.66e-50	Hypo	Glyma.U040300	promoter
DMR_scaffold_587_5316	scaffold_587	5316	8389	0.230793	-0.356717	0	Hypo	Glyma.U040300	exon,intron
DMR_scaffold_608_2435	scaffold_608	2435	2579	0	-0.203125	4.41e-08	Hypo	Glyma.U040400	intron
DMR_scaffold_608_3764	scaffold_608	3764	5597	0.0140254	-0.254565	7.36e-222	Hypo	Glyma.U040400	exon,intron,utr3
DMR_scaffold_608_3764	scaffold_608	3764	5597	0.0140254	-0.254565	7.36e-222	Hypo	Glyma.U040500	promoter
DMR_scaffold_614_2926	scaffold_614	2926	7813	0.018142	-0.137712	0	Hypo	Glyma.U040600	exon,intron,utr3,utr5,promoter
DMR_scaffold_633_1429	scaffold_633	1429	4565	17.7279	0.111455	0	Hyper	Glyma.U040900	exon
DMR_scaffold_633_1429	scaffold_633	1429	4565	17.7279	0.111455	0	Hyper	Glyma.U040800	exon,promoter
DMR_scaffold_633_4646	scaffold_633	4646	5127	0.123862	-0.373219	0	Hypo	Glyma.U040900	exon,promoter
DMR_scaffold_633_4646	scaffold_633	4646	5127	0.123862	-0.373219	0	Hypo	Glyma.U040800	promoter
DMR_scaffold_636_197	scaffold_636	197	1036	0.0048376	-0.328442	1.89e-272	Hypo	Glyma.U041000	exon,promoter
DMR_scaffold_660_4033	scaffold_660	4033	4086	0.166897	-0.300706	1.34e-18	Hypo	Glyma.U041400	promoter
DMR_scaffold_660_4033	scaffold_660	4033	4086	0.166897	-0.300706	1.34e-18	Hypo	Glyma.U041500	exon
DMR_scaffold_660_5801	scaffold_660	5801	6019	0.0602876	-0.324732	1.8e-21	Hypo	Glyma.U041500	intron
DMR_scaffold_681_2429	scaffold_681	2429	4424	0.0238905	-0.103257	2.77e-204	Hypo	Glyma.U041700	exon,intron,utr3,utr5,promoter
DMR_scaffold_681_4850	scaffold_681	4850	7267	0.0484364	-0.10834	1.93e-17	Hypo	Glyma.U041700	promoter
DMR_scaffold_681_657	scaffold_681	657	2423	0.0205405	-0.106915	1.24e-161	Hypo	Glyma.U041700	exon,utr3
DMR_scaffold_691_496	scaffold_691	496	7187	0.175418	-0.41605	0	Hypo	Glyma.U041800	exon,intron,utr3,utr5
DMR_scaffold_691_496	scaffold_691	496	7187	0.175418	-0.41605	0	Hypo	Glyma.U041900	exon,intron,promoter
DMR_scaffold_711_2618	scaffold_711	2618	3615	5.29857	0.107816	2.44e-21	Hyper	Glyma.U042000	exon,intron
DMR_scaffold_711_4534	scaffold_711	4534	6052	0.133776	-0.165687	6.55e-122	Hypo	Glyma.U042000	exon,intron
DMR_scaffold_73_26331	scaffold_73	26331	30311	0.260195	-0.186599	2.44e-174	Hypo	Glyma.U042300	exon,intron,utr5,promoter
DMR_scaffold_73_30836	scaffold_73	30836	33627	0.027575	-0.16119	2.82e-181	Hypo	Glyma.U042300	exon,intron,utr3
DMR_scaffold_73_87268	scaffold_73	87268	88332	0.478411	-0.101712	9.29e-25	Hypo	Glyma.U042400	exon,intron,promoter
DMR_scaffold_74_12619	scaffold_74	12619	17918	0.124188	-0.210075	0	Hypo	Glyma.U042500	exon,intron,promoter
DMR_scaffold_75_47314	scaffold_75	47314	50046	0.150738	-0.222995	6.64e-107	Hypo	Glyma.U042800	exon,promoter
DMR_scaffold_75_51094	scaffold_75	51094	52307	0.0942903	-0.203423	1.38e-163	Hypo	Glyma.U042800	intron
DMR_scaffold_76_32095	scaffold_76	32095	33494	5.37182	0.195894	3.84e-116	Hyper	Glyma.U042900	promoter
DMR_scaffold_76_33897	scaffold_76	33897	35522	0.0346979	-0.104705	5.32e-79	Hypo	Glyma.U042900	exon,intron,promoter
DMR_scaffold_76_65302	scaffold_76	65302	66279	0.412877	-0.103546	6.81e-23	Hypo	Glyma.U043000	exon,intron,utr5,promoter
DMR_scaffold_76_66324	scaffold_76	66324	67193	0.264228	-0.136291	4.08e-20	Hypo	Glyma.U043000	exon,intron
DMR_scaffold_78_27621	scaffold_78	27621	29208	2.70367	0.123467	1.67e-62	Hyper	Glyma.U043100	exon,intron
DMR_scaffold_78_29418	scaffold_78	29418	30409	0.152695	-0.128432	2.39e-82	Hypo	Glyma.U043100	exon,intron
DMR_scaffold_78_31611	scaffold_78	31611	33507	0.420899	-0.203582	1.14e-63	Hypo	Glyma.U043100	exon,intron,promoter
DMR_scaffold_78_33513	scaffold_78	33513	36509	2.45572	0.161554	2.6e-168	Hyper	Glyma.U043100	promoter
DMR_scaffold_78_73318	scaffold_78	73318	75633	0.0636313	-0.302924	9.21e-293	Hypo	Glyma.U043200	exon,intron
DMR_scaffold_821_2112	scaffold_821	2112	5607	0.217489	-0.321001	0	Hypo	Glyma.U043300	exon,intron,utr3
DMR_scaffold_846_1367	scaffold_846	1367	5744	0.148809	-0.286498	0	Hypo	Glyma.U043500	exon,intron,utr5,promoter
DMR_scaffold_852_2384	scaffold_852	2384	3700	0.0640812	-0.383908	2.2e-148	Hypo	Glyma.U043600	exon,intron
DMR_scaffold_896_2537	scaffold_896	2537	4679	0.0268701	-0.112915	1.18e-220	Hypo	Glyma.U043800	exon,intron,utr3,utr5
DMR_scaffold_91_53709	scaffold_91	53709	55130	0.458345	-0.225866	3.45e-86	Hypo	Glyma.U044000	promoter
DMR_scaffold_91_55609	scaffold_91	55609	60452	0.342579	-0.231392	0	Hypo	Glyma.U044000	exon,intron,utr3,utr5,promoter
DMR_scaffold_93_61217	scaffold_93	61217	61609	0.00882562	-0.391312	1.04e-259	Hypo	Glyma.U044700	intron
DMR_scaffold_97_35541	scaffold_97	35541	37440	2.05525	0.205794	2.49e-88	Hyper	Glyma.U045000	intron
DMR_scaffold_97_3741	scaffold_97	3741	5857	0.189208	-0.325524	1.84e-240	Hypo	Glyma.U044800	exon,intron
DMR_scaffold_97_37445	scaffold_97	37445	37537	0.403867	-0.111605	6.14e-05	Hypo	Glyma.U045000	intron
DMR_scaffold_97_38042	scaffold_97	38042	39027	0.478514	-0.145614	1.32e-29	Hypo	Glyma.U045000	intron
DMR_scaffold_97_38042	scaffold_97	38042	39027	0.478514	-0.145614	1.32e-29	Hypo	Glyma.U045100	exon,promoter
DMR_scaffold_97_43843	scaffold_97	43843	44840	2.48511	0.101229	2.66e-39	Hyper	Glyma.U045000	exon,intron
DMR_scaffold_97_57136	scaffold_97	57136	58793	0.437681	-0.237052	8.65e-138	Hypo	Glyma.U045200	exon,promoter
DMR_scaffold_97_8946	scaffold_97	8946	11038	0.437747	-0.19939	1.05e-125	Hypo	Glyma.U044900	exon,intron
DMR_scaffold_99_8954	scaffold_99	8954	13739	4.69993	0.201026	3.09e-297	Hyper	Glyma.U045300	exon,intron,utr5,promoter
